# Supplementary material for: Preferential gene retention increases the robustness of cold regulation in Brassicaceae and other plants after polyploidization
Source: Hortic Res. 2020 Feb 21;7:20. doi: 10.1038/s41438-020-0253-0 (PMC7035258; doi:10.1038/s41438-020-0253-0)
Supplement: Supplementary file 2 — Supplementary tables 1-22 [file 41438_2020_253_MOESM2_ESM.xlsx]

## Sheet: Table S1
Table S1. All cold-related genes (CRGs) collected from the followed previous reports in Arabidopsis.
Gene ID	Abbreviate Name	Full Name	References
AT1G05260	RCI3	RARE COLD INDUCIBLE GENE 3	http://www.ncbi.nlm.nih.gov/pubmed/12366797
AT1G06080	ADS1	ABA Drought Sensitive 1	http://www.ncbi.nlm.nih.gov/pubmed/9559566
AT2G31360	ADS2	ABA Drought Sensitive 2	http://www.ncbi.nlm.nih.gov/pubmed/9559566
AT4G03190	AFB1	AUXIN SIGNALING F BOX PROTEIN 1	http://www.ncbi.nlm.nih.gov/pubmed/15258262
AT2G37760	AKR4C8	ALDO-KETO REDUCTASE FAMILY 4 MEMBER C8	http://www.sciencedirect.com/science/article/pii/S0176161715000577
AT2G37770	AKR4C9	ALDO-KETO REDUCTASE FAMILY 4 MEMBER C9	http://www.sciencedirect.com/science/article/pii/S0176161715000577
AT1G09000	ANP1/MAPKKK1	MAP KINASE KINASE KINASE 1	http://www.ncbi.nlm.nih.gov/pubmed/10717008
AT1G20823	ATL80	ATATL80	http://www.sciencedirect.com/science/article/pii/S0006291X1530067X
AT2G22300	CAMTA3	CALMODULIN-BINDING TRANSCRIPTION ACTIVATOR 3	http://www.ncbi.nlm.nih.gov/pubmed/19270186/
AT4G25490	CBF1/DREB1B	C-REPEAT/DRE BINDING FACTOR 1	http://www.ncbi.nlm.nih.gov/pmc/articles/PMC19635/
AT4G25470	CBF2/DREB1C	C-REPEAT/DRE BINDING FACTOR 2	http://www.ncbi.nlm.nih.gov/pmc/articles/PMC374356/
AT4G25480	CBF3/DREB1A	C-REPEAT/DRE BINDING FACTOR 3	http://www.ncbi.nlm.nih.gov/pubmed/15165189
AT4G17615	CBL1	CALCINEURIN B-LIKE PROTEIN 1	http://www.ncbi.nlm.nih.gov/pmc/articles/PMC167173/
AT5G17890	CHS3	CHILLING SENSITIVE 3	http://www.ncbi.nlm.nih.gov/pubmed/20444230
AT2G26980	CIPK3	CBL-INTERACTING PROTEIN KINASE 3	http://www.ncbi.nlm.nih.gov/pubmed/12566581/
AT3G23000	CIPK7	CBL-INTERACTING PROTEIN KINASE	http://www.ncbi.nlm.nih.gov/pubmed/21600398
AT2G42540	COR15A	COLD-REGULATED 15A	http://www.ncbi.nlm.nih.gov/pmc/articles/PMC24106/
AT2G42530	COR15B	COLD-REGULATED 15B	http://www.ncbi.nlm.nih.gov/pubmed/25496049
AT5G42900	COR27	COLD REGULATED GENE 27	http://www.ncbi.nlm.nih.gov/pubmed/19566593
AT1G29390	COR314-TM2	COLD REGULATED 314 THYLAKOID MEMBRANE 2	http://onlinelibrary.wiley.com/doi/10.1111/j.1365-3040.2008.01854.x/full
AT2G15970	COR413-PM1	COLD REGULATED 413 PLASMA MEMBRANE 1	http://www.ncbi.nlm.nih.gov/pmc/articles/PMC166952/
AT3G50830	COR413-PM2	COLD-REGULATED 413-PLASMA MEMBRANE 2	http://link.springer.com/article/10.1007%2Fs11103-010-9621-8
AT1G20440	COR47/RD17	COLD-REGULATED 47	http://www.ncbi.nlm.nih.gov/pmc/articles/PMC1075644/
AT5G15970	COR6.6/KIN2	COLD-REGULATED 6.6	http://www.ncbi.nlm.nih.gov/pubmed/7647294
AT5G54590	CRLK1	CALCIUM/CALMODULIN-REGULATED RECEPTOR-LIKE KINASE 1	http://link.springer.com/article/10.1007%2Fs10265-013-0576-0
AT4G36020	CSP1	COLD SHOCK PROTEIN 1	http://www.ncbi.nlm.nih.gov/pubmed/23551487
AT4G38680	CSP2	COLD SHOCK PROTEIN 2	http://www.ncbi.nlm.nih.gov/pubmed/25475723
AT2G17870	CSP3	COLD SHOCK DOMAIN PROTEIN 3	http://www.ncbi.nlm.nih.gov/pmc/articles/PMC4326378/
AT2G21060	CSP4	COLD SHOCK DOMAIN PROTEIN 4	http://www.ncbi.nlm.nih.gov/pmc/articles/PMC3060687/
AT2G40880	CYSA	CYSTATIN A	http://www.ncbi.nlm.nih.gov/pubmed/18523728
AT3G12490	CYSB	CYSTATIN B	http://www.ncbi.nlm.nih.gov/pubmed/18523728
AT1G12610	DDF1	DWARF AND DELAYED FLOWERING 1	http://www.ncbi.nlm.nih.gov/pubmed/21421412
AT3G50260	DEAR1	DREB AND EAR MOTIF PROTEIN 1	http://www.ncbi.nlm.nih.gov/pubmed/19618250
AT4G12480	EARLI1	EARLY ARABIDOPSIS ALUMINUM INDUCED 1	http://link.springer.com/article/10.1007%2Fs00425-011-1425-9
AT1G76180	ERD14	EARLY RESPONSE TO DEHYDRATION 14	http://www.ncbi.nlm.nih.gov/pubmed/8069491
AT1G08930	ERD6	EARLY RESPONSE TO DEHYDRATION 6	http://www.ncbi.nlm.nih.gov/pubmed/19901034
AT2G17840	ERD7	EARLY-RESPONSIVE TO DEHYDRATION 7	http://www.ncbi.nlm.nih.gov/pubmed/15448178
AT1G75220	ERDL6	EARLY RESPONSE TO DEHYDRATION 6	http://onlinelibrary.wiley.com/doi/10.1111/nph.12642/full
AT3G55990	ESK1	ESKIMO 1	http://www.ncbi.nlm.nih.gov/pubmed/9636231/
AT3G12120	FAD2	FATTY ACID DESATURASE 2	http://www.sciencedirect.com/science/article/pii/S0014579306008064
AT5G10140	FLC	FLOWERING LOCUS C	http://onlinelibrary.wiley.com/doi/10.1111/tpj.12956/full
AT5G67590	FRO1	FROSTBITE1	http://www.ncbi.nlm.nih.gov/pmc/articles/PMC150777/
AT4G21670	FRY2/CPL1	C-TERMINAL DOMAIN PHOSPHATASE-LIKE 1	http://www.ncbi.nlm.nih.gov/pmc/articles/PMC125069/
AT2G46270	GBF3	G-BOX BINDING FACTOR 3	http://www.ncbi.nlm.nih.gov/pubmed/8672884
AT1G22770	GI	GIGANTEA	http://onlinelibrary.wiley.com/doi/10.1111/tpj.12759/abstract
AT2G16060	GLB1	GLB1	http://www.ncbi.nlm.nih.gov/pubmed/21039566
AT4G13850	GRP2	GLYCINE-RICH RNA-BINDING PROTEIN 2	http://www.ncbi.nlm.nih.gov/pubmed/17123099/
AT2G21660	GRP7	GLYCINE-RICH RNA-BINDING PROTEIN 7	http://www.ncbi.nlm.nih.gov/pubmed/17001447
AT5G61030	GR-RBP3	GLYCINE-RICH RNA-BINDING PROTEIN 3	http://www.ncbi.nlm.nih.gov/pubmed/16207746/
AT3G23830	GR-RBP4	GLYCINE-RICH RNA-BINDING PROTEIN 4	http://www.ncbi.nlm.nih.gov/pubmed/16207746/
AT1G64990	GTG1	GPCR-TYPE G PROTEIN 1	http://www.sciencedirect.com/science/article/pii/S0981942813001289
AT1G10760	GWD1	Glucan, water dikinase 1	http://www.ncbi.nlm.nih.gov/pmc/articles/PMC3406914/
AT2G39810	HOS1	HIGH EXPRESSION OF OSMOTICALLY RESPONSIVE GENES 1	http://www.ncbi.nlm.nih.gov/pmc/articles/PMC312662/
AT1G35515	HOS10/MYB8	HIGH RESPONSE TO OSMOTIC STRESS 10	http://www.ncbi.nlm.nih.gov/pmc/articles/PMC1175003/
AT5G67320	HOS15	HIGH EXPRESSION OF OSMOTICALLY RESPONSIVE GENES 15	http://www.ncbi.nlm.nih.gov/pmc/articles/PMC2290775/
AT5G63980	HOS2	HIGH EXPRESSION OF OSMOTICALLY RESPONSIVE GENES 2	http://www.ncbi.nlm.nih.gov/pubmed/23346092/
AT2G01500	HOS9	HIGH RESPONSE TO OSMOTIC STRESS 9	http://www.ncbi.nlm.nih.gov/pmc/articles/PMC470766/
AT5G50720	HVA22E	HVA22 HOMOLOGUE E	http://www.ncbi.nlm.nih.gov/pubmed/12081371
AT3G26744	ICE1	INDUCER OF CBF EXPRESSION 1	http://www.ncbi.nlm.nih.gov/pubmed/12672693
AT1G12860	ICE2	INDUCER OF CBF EXPRESSION 2	http://www.ncbi.nlm.nih.gov/pubmed/19026725/
AT5G15960	KIN1	KINASE 1	http://www.ncbi.nlm.nih.gov/pubmed/7647294
AT1G56070	LOS1	LOW EXPRESSION OF OSMOTICALLY RESPONSIVE GENES 1	http://www.ncbi.nlm.nih.gov/pmc/articles/PMC124352/
AT2G36530	LOS2	LOW EXPRESSION OF OSMOTICALLY RESPONSIVE GENES 2	http://www.ncbi.nlm.nih.gov/pmc/articles/PMC126021/
AT3G53110	LOS4	LOW EXPRESSION OF OSMOTICALLY RESPONSIVE GENES 4	http://www.ncbi.nlm.nih.gov/pmc/articles/PMC123286/
AT1G16540	LOS5/ABA3/frs1	Abscisic acid 3/freezing sensitive 1	http://www.ncbi.nlm.nih.gov/pubmed/11549764
AT1G20450	LTI29	LOW TEMPERATURE INDUCED 29	http://onlinelibrary.wiley.com/doi/10.1111/j.1365-3040.2008.01879.x/full
AT5G52300	LTI65/RD29B	LOW-TEMPERATURE-INDUCED 65	http://www.ncbi.nlm.nih.gov/pubmed/24805058
AT3G04740	MED14	Mediator14	http://www.ncbi.nlm.nih.gov/pmc/articles/PMC3963590/
AT4G04920	MED16/SFR6	Mediator16	http://www.ncbi.nlm.nih.gov/pmc/articles/PMC3963590/
AT1G11760	MED32	Mediator32	http://www.ncbi.nlm.nih.gov/pmc/articles/PMC3963590/
AT4G08500	MEKK1	MAPK/ERK kinase kinase 1	http://www.ncbi.nlm.nih.gov/pubmed/10717008
AT4G29810	MKK2	MAP KINASE KINASE 2	http://www.ncbi.nlm.nih.gov/pubmed/15225555
AT3G45640	MPK3	MITOGEN-ACTIVATED PROTEIN KINASE 3	http://www.ncbi.nlm.nih.gov/pubmed/15225555
AT4G01370	MPK4	MAP KINASE 4	http://www.ncbi.nlm.nih.gov/pubmed/15225555
AT2G43790	MPK6	MAP KINASE 6	http://www.ncbi.nlm.nih.gov/pubmed/15225555
AT3G23250	MYB15	MYB15	http://www.ncbi.nlm.nih.gov/pubmed/17015446/
AT3G49530	NAC062	NAC DOMAIN CONTAINING PROTEIN 62	http://www.ncbi.nlm.nih.gov/pubmed/20156199
AT1G63020	NRPD1A	NUCLEAR RNA POLYMERASE D 1A	http://www.ncbi.nlm.nih.gov/pmc/articles/PMC1276035/
AT1G33410	NUP160	NUCLEOPORIN 160	http://www.ncbi.nlm.nih.gov/pmc/articles/PMC1698518/
AT2G28900	OEP16	OUTER ENVELOPE PROTEIN 16	http://www.ncbi.nlm.nih.gov/pubmed/17098848/
AT4G25140	OLE1	OLEOSIN 1	http://www.ncbi.nlm.nih.gov/pubmed/18485063
AT5G40420	OLE2	OLEOSIN 2	http://www.ncbi.nlm.nih.gov/pubmed/18485063
AT3G27660	OLE3	OLEOSIN 3	http://www.ncbi.nlm.nih.gov/pubmed/18485063
AT3G11410	PP2CA	PROTEIN PHOSPHATASE 2CA	http://www.ncbi.nlm.nih.gov/pubmed/11439132/
AT1G71860	PTP1	PROTEIN TYROSINE PHOSPHATASE 1	http://www.ncbi.nlm.nih.gov/pubmed/9596642/
AT5G66400	RAB18	RESPONSIVE TO ABA 18	http://link.springer.com/article/10.1007%2FBF00027165
AT1G46768	RAP2.1	RELATED TO AP2 1	http://www.ncbi.nlm.nih.gov/pmc/articles/PMC151458/
AT1G43160	RAP2.6	RELATED TO AP2 6	http://www.ncbi.nlm.nih.gov/pubmed/20193749
AT2G28550	RAP2.7	RELATED TO AP2 7	http://www.ncbi.nlm.nih.gov/pmc/articles/PMC151458/
AT1G13260	RAV1	RELATED TO ABI3/VP1	http://www.ncbi.nlm.nih.gov/pubmed/15548737
AT1G60650	RBGB1	RNA-BINDING GLYCINE-RICH PROTEIN B1	http://www.sciencedirect.com/science/article/pii/S0981942810001762
AT3G26420	RBGB2	RNA-BINDING GLYCINE-RICH PROTEIN B2	http://www.sciencedirect.com/science/article/pii/S0981942810001762
AT3G05880	RCI2A	RARE-COLD-INDUCIBLE 2A	http://link.springer.com/article/10.1007%2Fs11248-014-9840-x
AT3G05890	RCI2B	RARE-COLD-INDUCIBLE 2B	http://www.ncbi.nlm.nih.gov/pmc/articles/PMC88823/
AT5G52310	RD29A/COR78	RESPONSIVE TO DESSICATION 29A	http://www.ncbi.nlm.nih.gov/pubmed/15047884/
AT2G31660	SAD2	SUPER SENSITIVE TO ABA AND DROUGHT2	http://www.ncbi.nlm.nih.gov/pubmed/16889648/
AT2G45640	SAP18	SIN3 ASSOCIATED POLYPEPTIDE 18	http://www.ncbi.nlm.nih.gov/pubmed/16429262/
AT3G06510	SFR2	SENSITIVE TO FREEZING 2	http://www.ncbi.nlm.nih.gov/pubmed/18466306/
AT1G36160	SFR3	SENSITIVE TO FREEZING 3	http://www.ncbi.nlm.nih.gov/pubmed/22791831/
AT5G60410	SIZ1	SIZ1	http://www.ncbi.nlm.nih.gov/pmc/articles/PMC1913760/
AT1G09070	SRC2	SOYBEAN GENE REGULATED BY COLD-2	http://www.sciencedirect.com/science/article/pii/S0167488913002474
AT4G03430	STA1	STABILIZED1	http://www.ncbi.nlm.nih.gov/pmc/articles/PMC1488911/
AT4G03430	STA1	STABILIZED 1	http://www.ncbi.nlm.nih.gov/pmc/articles/PMC1488911/?report=classic
AT1G31970	STRS1	STRESS RESPONSE SUPPRESSOR 1	http://www.ncbi.nlm.nih.gov/pubmed/17556511/
AT5G08620	STRS2	STRESS RESPONSE SUPPRESSOR 2	http://www.ncbi.nlm.nih.gov/pubmed/17556511/
AT3G55580	TCF1	TOLERANT TO CHILLING AND FREEZING1	http://www.ncbi.nlm.nih.gov/pmc/articles/PMC4579128/
AT1G09760	U2A	U2 SMALL NUCLEAR RIBONUCLEOPROTEIN A	http://www.ncbi.nlm.nih.gov/pubmed/14617066/
AT3G01280	VDAC1	VOLTAGE DEPENDENT ANION CHANNEL 1	http://www.ncbi.nlm.nih.gov/pubmed/23344040/
AT4G16845	VRN2	VERNALIZATION2	http://www.ncbi.nlm.nih.gov/pubmed/19825833
AT4G34890	XDH1	XANTHINE DEHYDROGENASE 1	http://www.ncbi.nlm.nih.gov/pubmed/15941399/
AT1G27730	ZAT10/STZ	ZAT10/STZ	http://www.ncbi.nlm.nih.gov/pmc/articles/PMC1773020/
AT5G59820	ZAT12	ZAT12	http://www.ncbi.nlm.nih.gov/pubmed/15634197
AT5G67450	ZF1	ZINC-FINGER PROTEIN 1	http://www.ncbi.nlm.nih.gov/pubmed/21852415
AT2G45300	EP2	5-enolpyruvylshikimate-3-phosphate synthase gene	http://www.ncbi.nlm.nih.gov/pubmed/16980540
AT3G19580	AZF2	ZINC-FINGER PROTEIN 2	http://www.ncbi.nlm.nih.gov/pmc/articles/PMC3192566/

## Sheet: Table S2
Table S2. All cold-related genes (CRGs) identified from 21 species used in this study.
M. truncatula	G. max	M. domestica	A. thaliana	B. napus	B. oleracea	B. rapa	G. hirsutum	G. arboreum	G. raimondii	P. trichocarpa	V. vinifera	S. lycopersicum	Z. mays	O. sativa	A. comosus	M. acuminata	E. guineensis	A. trichopoda	S. moellendorffii	P. patens
AC157372_5.1	Glyma.01G004900.1	MDP0000235028	AT1G63040.1	BnaA05g26450D	Bo7g104770.1	Bra000007	Gh_A05G1332	Cotton_A_01750_BGI-A2_v1.0	Gorai.001G008100.1	Potri.001G005100.1	GSVIVT01000175001	Solyc00g015740.1.1	AC148152.3_FGT008	LOC_Os01g03720.1	Aco014702.1	GSMUA_Achr10T00980_001	p5_sc00001.V1.gene1226	evm_27.model.AmTr_v1.0_scaffold00001.359	272115	Pp3c10_11910V3.1
AC225526_14.1	Glyma.01G010400.1	MDP0000281110	AT1G01030.1	BnaA05g26650D	Bo7g105200.1	Bra000018	Gh_D05G3682	Cotton_A_01754_BGI-A2_v1.0	Gorai.001G008400.1	Potri.001G012500.1	GSVIVT01000179001	Solyc00g015750.1.1	AC165178.2_FGT004	LOC_Os01g04020.1	Aco014678.1	GSMUA_Achr10T01110_001	p5_sc00001.V1.gene140	evm_27.model.AmTr_v1.0_scaffold00010.176	49298	Pp3c10_16720V3.1
AC225529_25.1	Glyma.01G013600.1	MDP0000149417	AT1G01140.3	BnaA05g26660D	Bo7g105430.1	Bra000019	Gh_D05G3714	Cotton_A_01770_BGI-A2_v1.0	Gorai.001G010000.1	Potri.001G012700.1	GSVIVT01000232001	Solyc00g015770.1.1	AC188023.3_FGT011	LOC_Os01g04750.1	Aco019042.1	GSMUA_Achr10T01380_001	p5_sc00001.V1.gene144	evm_27.model.AmTr_v1.0_scaffold00001.193	79393	Pp3c10_17870V3.1
AC233100_4.1	Glyma.01G016600.1	MDP0000340822	AT1G01250.1	BnaA05g26900D	Bo7g107420.1	Bra000104	Gh_A11G2037	Cotton_A_01827_BGI-A2_v1.0	Gorai.001G013600.1	Potri.001G018000.1	GSVIVT01000449001	Solyc00g179240.1.1	AC190560.2_FGT002	LOC_Os01g07120.1	Aco023818.1	GSMUA_Achr10T01620_001	p5_sc00001.V1.gene202	evm_27.model.AmTr_v1.0_scaffold00001.376	183794	Pp3c10_20000V3.1
AC233556_27.1	Glyma.01G051600.1	MDP0000312359	AT1G01560.2	BnaA05g27480D	Bo7g107490.1	Bra000171	Gh_A13G1009	Cotton_A_01828_BGI-A2_v1.0	Gorai.001G015200.1	Potri.001G032900.1	GSVIVT01000450001	Solyc01g005660.1.1	AC190915.3_FGT007	LOC_Os01g07430.1	Aco015301.1	GSMUA_Achr10T01640_001	p5_sc00001.V1.gene2229	evm_27.model.AmTr_v1.0_scaffold00002.41	79434	Pp3c10_4280V3.9
AC233577_39.1	Glyma.01G051700.1	MDP0000221121	AT1G03800.1	BnaA05g27620D	Bo7g108060.1	Bra000178	Gh_A13G1099	Cotton_A_01859_BGI-A2_v1.0	Gorai.001G016800.1	Potri.001G036000.1	GSVIVT01000460001	Solyc01g006430.2.1	AC197029.3_FGT003	LOC_Os01g07450.1	Aco001527.1	GSMUA_Achr10T02350_001	p5_sc00001.V1.gene2352	evm_27.model.AmTr_v1.0_scaffold00002.147	78848	Pp3c10_6570V3.1
AC233653_1009.1	Glyma.01G067800.1	MDP0000172303	AT1G04370.1	BnaA05g27660D	Bo7g109100.1	Bra000210	Gh_A13G1044	Cotton_A_02365_BGI-A2_v1.0	Gorai.001G019100.1	Potri.001G048200.1	GSVIVT01000620001	Solyc01g008850.2.1	AC197672.3_FGT002	LOC_Os01g08700.1	Aco017190.1	GSMUA_Achr10T03230_001	p5_sc00001.V1.gene2682	evm_27.model.AmTr_v1.0_scaffold00002.466	71661	Pp3c10_6600V3.1
AC233655_51.1	Glyma.01G074200.1	MDP0000205637	AT1G05260.1	BnaA05g27750D	Bo7g109860.1	Bra000263	Gh_A13G1043	Cotton_A_02388_BGI-A2_v1.0	Gorai.001G020400.1	Potri.001G067600.1	GSVIVT01001089001	Solyc01g008890.2.1	AC198403.3_FGT001	LOC_Os01g10370.1	Aco001886.1	GSMUA_Achr10T03270_001	p5_sc00001.V1.gene2683	evm_27.model.AmTr_v1.0_scaffold00002.489	26594	Pp3c10_7030V3.1
AC233659_2.1	Glyma.01G081100.1	MDP0000137561	AT1G06080.1	BnaA05g27930D	Bo7g110010.1	Bra000265	Gh_A05G0601	Cotton_A_02435_BGI-A2_v1.0	Gorai.001G020500.1	Potri.001G069300.1	GSVIVT01001138001	Solyc01g009020.2.1	AC198979.4_FGT009	LOC_Os01g10504.1	Aco001588.1	GSMUA_Achr10T04590_001	p5_sc00001.V1.gene2960	evm_27.model.AmTr_v1.0_scaffold00003.458	235006	Pp3c10_7160V3.1
AC233659_9.1	Glyma.01G087500.1	MDP0000897594	AT1G06120.1	BnaC04g19890D	Bo7g110310.1	Bra000326	Gh_A10G1804	Cotton_A_07377_BGI-A2_v1.0	Gorai.001G020600.1	Potri.001G072100.1	GSVIVT01001296001	Solyc01g009070.2.1	AC203173.3_FGT004	LOC_Os01g12440.1	Aco017191.1	GSMUA_Achr10T05780_001	p5_sc00001.V1.gene3190	evm_27.model.AmTr_v1.0_scaffold00009.85	101484	Pp3c11_10350V3.1
AC233660_37.1	Glyma.01G102500.1	MDP0000855671	AT1G06160.1	BnaA06g25060D	Bo7g110320.1	Bra000327	Gh_A01G0998	Cotton_A_07546_BGI-A2_v1.0	Gorai.001G024300.1	Potri.001G075400.1	GSVIVT01001297001	Solyc01g009440.1.1	AC206901.3_FGT005	LOC_Os01g15860.1	Aco001748.1	GSMUA_Achr10T08350_001	p5_sc00001.V1.gene3481	evm_27.model.AmTr_v1.0_scaffold00003.102	27203	Pp3c11_10660V3.1
AC233661_14.1	Glyma.01G102600.1	MDP0000286915	AT1G06180.1	BnaA06g24940D	Bo7g110720.1	Bra000366	Gh_A01G0997	Cotton_A_07547_BGI-A2_v1.0	Gorai.001G033200.1	Potri.001G079600.1	GSVIVT01001299001	Solyc01g010760.2.1	AC206941.2_FGT002	LOC_Os01g16430.1	Aco001600.1	GSMUA_Achr10T09150_001	p5_sc00001.V1.gene681	evm_27.model.AmTr_v1.0_scaffold00003.166	48904	Pp3c11_19620V3.1
AC233669_22.1	Glyma.01G102900.1	MDP0000457509	AT1G06350.1	BnaA06g24760D	Bo7g110970.1	Bra000377	Gh_A01G0958	Cotton_A_07636_BGI-A2_v1.0	Gorai.001G034700.1	Potri.001G079800.1	GSVIVT01001405001	Solyc01g010910.1.1	AC206951.3_FGT017	LOC_Os01g18240.1	Aco001802.1	GSMUA_Achr10T09560_001	p5_sc00002.V1.gene1308	evm_27.model.AmTr_v1.0_scaffold00003.210	101522	Pp3c11_23290V3.1
AC233680_18.1	Glyma.01G143400.1	MDP0000777793	AT1G06360.1	BnaA06g24160D	Bo7g111760.1	Bra000411	Gh_D11G2407	Cotton_A_07836_BGI-A2_v1.0	Gorai.001G036500.1	Potri.001G079900.1	GSVIVT01001406001	Solyc01g057270.2.1	AC208201.3_FGT003	LOC_Os01g18375.1	Aco001523.1	GSMUA_Achr10T21010_001	p5_sc00002.V1.gene1659	evm_27.model.AmTr_v1.0_scaffold00003.216	73134	Pp3c11_24520V3.1
AC233680_20.1	Glyma.01G147600.1	MDP0000215675	AT1G07430.1	BnaA06g24080D	Bo7g111870.1	Bra000434	Gh_D11G2341	Cotton_A_08081_BGI-A2_v1.0	Gorai.001G042300.1	Potri.001G080000.1	GSVIVT01001672001	Solyc01g057910.2.1	AC216872.3_FGT002	LOC_Os01g19970.1	Aco001509.1	GSMUA_Achr10T21020_001	p5_sc00002.V1.gene1668	evm_27.model.AmTr_v1.0_scaffold00003.101	73138	Pp3c11_25140V3.1
AC233680_24.1	Glyma.01G157400.1	MDP0000731702	AT1G07880.2	BnaA06g24070D	Bo7g111910.1	Bra000453	Gh_A11G0442	Cotton_A_08153_BGI-A2_v1.0	Gorai.001G044000.1	Potri.001G086700.1	GSVIVT01001713001	Solyc01g058140.2.1	AC217043.3_FGT002	LOC_Os01g20910.1	Aco001448.1	GSMUA_Achr10T21160_001	p5_sc00002.V1.gene1765	evm_27.model.AmTr_v1.0_scaffold00004.125	73146	Pp3c11_25350V3.1
AC233685_96.1	Glyma.01G164900.1	MDP0000204582	AT1G08810.1	BnaA06g23990D	Bo5g123710.1	Bra000484	Gh_A11G0450	Cotton_A_08159_BGI-A2_v1.0	Gorai.001G046400.1	Potri.001G092400.1	GSVIVT01001909001	Solyc01g065980.2.1	AC234166.1_FGT001	LOC_Os01g20930.1	Aco001569.1	GSMUA_Achr10T10990_001	p5_sc00002.V1.gene412	evm_27.model.AmTr_v1.0_scaffold00005.249	73148	Pp3c11_25450V3.1
AC235488_20.1	Glyma.01G166800.1	MDP0000221699	AT1G08920.2	BnaA06g23710D	Bo5g122710.1	Bra000487	Gh_A11G0407	Cotton_A_09654_BGI-A2_v1.0	Gorai.001G049800.1	Potri.001G094800.1	GSVIVT01002029001	Solyc01g079620.2.1	GRMZM2G000520_T01	LOC_Os01g21120.1	Aco001844.1	GSMUA_Achr10T12000_001	p5_sc00002.V1.gene433	evm_27.model.AmTr_v1.0_scaffold00006.298	73155	Pp3c11_25530V3.1
AC235488_28.1	Glyma.01G179800.2	MDP0000324166	AT1G08930.1	BnaC08g10990D	Bo8g078940.1	Bra000531	Gh_D09G0040	Cotton_A_10617_BGI-A2_v1.0	Gorai.001G051100.1	Potri.001G099900.1	GSVIVT01002195001	Solyc01g080680.2.1	GRMZM2G000818_T01	LOC_Os01g32660.1	Aco015939.1	GSMUA_Achr10T12060_001	p5_sc00002.V1.gene527	evm_27.model.AmTr_v1.0_scaffold00006.264	73157	Pp3c11_5410V3.1
CU571152_1013.1	Glyma.01G188400.1	MDP0000189513	AT1G09000.1	BnaC08g11970D	Bo8g079660.1	Bra000647	Gh_A10G1302	Cotton_A_12032_BGI-A2_v1.0	Gorai.001G051200.1	Potri.001G110700.1	GSVIVT01002224001	Solyc01g087130.2.1	GRMZM2G000823_T01	LOC_Os01g36460.1	Aco019842.1	GSMUA_Achr10T12150_001	p5_sc00002.V1.gene775	evm_27.model.AmTr_v1.0_scaffold00007.249	73160	Pp3c11_5420V3.1
CU651566_18.1	Glyma.01G188600.1	MDP0000145757	AT1G09070.1	BnaC01g31050D	Bo8g080260.1	Bra000680	Gh_D09G0453	Cotton_A_12064_BGI-A2_v1.0	Gorai.001G051300.1	Potri.001G110800.1	GSVIVT01002262001	Solyc01g090300.2.1	GRMZM2G001223_T03	LOC_Os01g39770.1	Aco015958.1	GSMUA_Achr10T14030_001	p5_sc00003.V1.gene191	evm_27.model.AmTr_v1.0_scaffold00007.83	73164	Pp3c12_17180V3.1
CU651589_11.1	Glyma.01G196200.1	MDP0000143487	AT1G09540.1	BnaC01g31020D	Bo8g081750.1	Bra000696	Gh_D09G0485	Cotton_A_12065_BGI-A2_v1.0	Gorai.001G051400.1	Potri.001G118800.1	GSVIVT01002385001	Solyc01g090310.2.1	GRMZM2G001824_T01	LOC_Os01g40570.1	Aco004208.1	GSMUA_Achr10T14070_001	p5_sc00003.V1.gene354	evm_27.model.AmTr_v1.0_scaffold00007.27	73165	Pp3c12_1830V3.1
CU651589_7.1	Glyma.01G206600.1	MDP0000282880	AT1G09760.1	BnaC01g30750D	Bo8g082380.1	Bra000775	Gh_D09G0490	Cotton_A_13045_BGI-A2_v1.0	Gorai.001G057000.1	Potri.001G121800.1	GSVIVT01002443001	Solyc01g090370.1.1	GRMZM2G002100_T01	LOC_Os01g43120.1	Aco004081.1	GSMUA_Achr10T14160_001	p5_sc00003.V1.gene596	evm_27.model.AmTr_v1.0_scaffold00007.391	73177	Pp3c12_210V3.1
Medtr1g006660.1	Glyma.01G206700.1	MDP0000464704	AT1G10760.1	BnaA02g05330D	Bo8g083220.1	Bra000777	Gh_D01G1172	Cotton_A_13074_BGI-A2_v1.0	Gorai.001G070700.1	Potri.001G121900.1	GSVIVT01002635001	Solyc01g090560.2.1	GRMZM2G002119_T01	LOC_Os01g43130.1	Aco013437.1	GSMUA_Achr10T14570_001	p5_sc00003.V1.gene786	evm_27.model.AmTr_v1.0_scaffold00007.392	227480	Pp3c12_22890V3.1
Medtr1g011710.1	Glyma.01G207600.1	MDP0000233037	AT1G11760.1	BnaA02g05540D	Bo7g119670.1	Bra000778	Gh_D11G1988	Cotton_A_13449_BGI-A2_v1.0	Gorai.001G073300.1	Potri.001G136000.1	GSVIVT01002870001	Solyc01g094360.2.1	GRMZM2G003406_T01	LOC_Os01g45090.1	Aco003934.1	GSMUA_Achr10T14600_001	p5_sc00004.V1.gene1116	evm_27.model.AmTr_v1.0_scaffold00009.86	27461	Pp3c12_25330V3.1
Medtr1g012470.1	Glyma.01G211500.1	MDP0000628976	AT1G12090.1	BnaA02g06100D	Bo7g119000.1	Bra000824	Gh_D11G1956	Cotton_A_16524_BGI-A2_v1.0	Gorai.001G074700.2	Potri.001G139900.1	GSVIVT01003470001	Solyc01g094960.2.1	GRMZM2G003466_T01	LOC_Os01g46870.1	Aco023975.1	GSMUA_Achr10T15510_001	p5_sc00004.V1.gene1117	evm_27.model.AmTr_v1.0_scaffold00009.96	110104	Pp3c13_14480V3.1
Medtr1g012630.1	Glyma.01G216000.1	MDP0000293200	AT1G12610.1	BnaA02g06350D	Bo7g118430.1	Bra000842	Gh_D11G2061	Cotton_A_16525_BGI-A2_v1.0	Gorai.001G075000.1	Potri.001G150200.1	GSVIVT01003662001	Solyc01g095500.2.1	GRMZM2G004480_T01	LOC_Os01g49160.1	Aco003900.1	GSMUA_Achr10T16010_001	p5_sc00004.V1.gene1130	evm_27.model.AmTr_v1.0_scaffold00009.83	109587	Pp3c13_21430V3.1
Medtr1g012690.1	Glyma.01G222000.1	MDP0000422421	AT1G12630.1	BnaA02g06490D	Bo7g118400.1	Bra000955	Gh_A01G0268	Cotton_A_16590_BGI-A2_v1.0	Gorai.001G077000.1	Potri.001G154100.1	GSVIVT01003675001	Solyc01g095740.2.1	GRMZM2G005066_T01	LOC_Os01g49830.1	Aco003993.1	GSMUA_Achr10T17450_001	p5_sc00004.V1.gene1215	evm_27.model.AmTr_v1.0_scaffold00009.427	73232	Pp3c13_23550V3.1
Medtr1g012700.1	Glyma.01G224100.1	MDP0000181606	AT1G12820.1	BnaA02g06780D	Bo7g117720.1	Bra001002	Gh_D08G1696	Cotton_A_16596_BGI-A2_v1.0	Gorai.001G087400.1	Potri.001G154200.1	GSVIVT01003772001	Solyc01g097320.2.1	GRMZM2G005301_T01	LOC_Os01g50110.1	Aco012860.1	GSMUA_Achr10T17610_001	p5_sc00004.V1.gene37	evm_27.model.AmTr_v1.0_scaffold00009.297	411087	Pp3c13_24020V3.1
Medtr1g012710.1	Glyma.01G225000.1	MDP0000199036	AT1G12860.1	BnaC03g62970D	Bo7g117140.1	Bra001005	Gh_D08G1697	Cotton_A_18053_BGI-A2_v1.0	Gorai.001G090100.1	Potri.001G155700.1	GSVIVT01003966001	Solyc01g102290.2.1	GRMZM2G006352_T01	LOC_Os01g50720.1	Aco012054.1	GSMUA_Achr10T18670_001	p5_sc00004.V1.gene623	evm_27.model.AmTr_v1.0_scaffold00009.405	81112	Pp3c13_3530V3.1
Medtr1g016430.1	Glyma.01G231000.1	MDP0000125173	AT1G12980.1	BnaC08g21640D	Bo7g116860.1	Bra001010	Gh_D08G1764	Cotton_A_19235_BGI-A2_v1.0	Gorai.001G108900.1	Potri.001G158400.1	GSVIVT01004317001	Solyc01g102340.2.1	GRMZM2G006745_T02	LOC_Os01g50940.1	Aco012863.1	GSMUA_Achr10T19000_001	p5_sc00004.V1.gene741	evm_27.model.AmTr_v1.0_scaffold00009.298	19757	Pp3c13_4270V3.1
Medtr1g019110.1	Glyma.01G231200.1	MDP0000664357	AT1G13260.1	BnaC04g03080D	Bo7g115860.1	Bra001171	Gh_D08G1798	Cotton_A_19805_BGI-A2_v1.0	Gorai.001G110700.1	Potri.001G163700.4	GSVIVT01004403001	Solyc01g104530.2.1	GRMZM2G007406_T01	LOC_Os01g51260.1	Aco017254.1	GSMUA_Achr10T19030_001	p5_sc00004.V1.gene851	evm_27.model.AmTr_v1.0_scaffold00010.53	73360	Pp3c13_5060V3.1
Medtr1g019130.1	Glyma.01G233400.1	MDP0000124049	AT1G15360.1	BnaC03g30920D	Bo7g114450.1	Bra001202	Gh_D08G1799	Cotton_A_21107_BGI-A2_v1.0	Gorai.001G132200.1	Potri.001G169600.1	GSVIVT01004464001	Solyc01g104840.2.1	GRMZM2G007555_T01	LOC_Os01g51420.1	Aco013937.1	GSMUA_Achr10T19130_001	p5_sc00004.V1.gene95	evm_27.model.AmTr_v1.0_scaffold00010.55	96269	Pp3c13_5070V3.1
Medtr1g021230.1	Glyma.02G005600.1	MDP0000233948	AT1G16490.1	BnaA01g23280D	Bo6g062360.1	Bra001284	Gh_D08G1800	Cotton_A_21627_BGI-A2_v1.0	Gorai.001G138800.1	Potri.001G181500.1	GSVIVT01004519001	Solyc01g106170.2.1	GRMZM2G008497_T02	LOC_Os01g51770.1	Aco012053.1	GSMUA_Achr10T19460_001	p5_sc00005.V1.gene255	evm_27.model.AmTr_v1.0_scaffold00010.198	49950	Pp3c13_5760V3.1
Medtr1g023170.1	Glyma.02G006200.1	MDP0000233843	AT1G16540.1	BnaC05g02080D	Bo6g047620.1	Bra001386	Gh_D08G1801	Cotton_A_23687_BGI-A2_v1.0	Gorai.001G143200.1	Potri.001G187500.1	GSVIVT01004520001	Solyc01g108240.2.1	GRMZM2G009030_T01	LOC_Os01g52410.1	Aco016293.1	GSMUA_Achr10T19840_001	p5_sc00005.V1.gene661	evm_27.model.AmTr_v1.0_scaffold00010.457	49951	Pp3c13_9880V3.1
Medtr1g040430.1	Glyma.02G006300.1	MDP0000629527	AT1G18570.1	BnaC05g02480D	Bo6g047090.1	Bra001411	Gh_D08G1814	Cotton_A_24748_BGI-A2_v1.0	Gorai.001G148500.1	Potri.001G197000.1	GSVIVT01004678001	Solyc01g109170.2.1	GRMZM2G009438_T01	LOC_Os01g52470.1	Aco017251.1	GSMUA_Achr10T19950_001	p5_sc00005.V1.gene662	evm_27.model.AmTr_v1.0_scaffold00010.54	19889	Pp3c14_12390V3.1
Medtr1g043050.1	Glyma.02G006800.1	MDP0000308617	AT1G18710.1	BnaC09g30900D	Bo6g045690.1	Bra001472	Gh_D08G1815	Cotton_A_24749_BGI-A2_v1.0	Gorai.001G150200.1	Potri.001G198400.1	GSVIVT01004840001	Solyc01g109660.2.1	GRMZM2G009448_T01	LOC_Os01g53900.1	Aco012888.1	GSMUA_Achr10T19970_001	p5_sc00005.V1.gene663	evm_27.model.AmTr_v1.0_scaffold00010.77	19890	Pp3c14_22180V3.1
Medtr1g043080.1	Glyma.02G013900.1	MDP0000179306	AT1G19210.1	BnaA04g27050D	Bo6g044980.1	Bra001541	Gh_D08G1843	Cotton_A_24750_BGI-A2_v1.0	Gorai.001G151000.1	Potri.001G207100.1	GSVIVT01004842001	Solyc01g111280.2.1	GRMZM2G009892_T01	LOC_Os01g58420.1	Aco012858.1	GSMUA_Achr10T21400_001	p5_sc00006.V1.gene1031	evm_27.model.AmTr_v1.0_scaffold00010.533	448587	Pp3c14_24540V3.1
Medtr1g045610.1	Glyma.02G016100.1	MDP0000320726	AT1G19270.1	BnaCnng21270D	Bo8g090040.1	Bra001588	Gh_D08G1844	Cotton_A_24752_BGI-A2_v1.0	Gorai.001G154300.1	Potri.001G222600.1	GSVIVT01004851001	Solyc01g111300.2.1	GRMZM2G010093_T01	LOC_Os01g58890.1	Aco022811.1	GSMUA_Achr10T21470_001	p5_sc00006.V1.gene1043	evm_27.model.AmTr_v1.0_scaffold00011.167	234951	Pp3c14_3280V3.1
Medtr1g051070.1	Glyma.02G046700.1	MDP0000171530	AT1G19450.1	BnaAnng33970D	Bo8g090380.1	Bra001640	Gh_D08G1845	Cotton_A_25032_BGI-A2_v1.0	Gorai.001G156900.1	Potri.001G225800.1	GSVIVT01004940001	Solyc01g111500.2.1	GRMZM2G010669_T01	LOC_Os01g59660.2	Aco015492.1	GSMUA_Achr10T21480_001	p5_sc00007.V1.gene765	evm_27.model.AmTr_v1.0_scaffold00012.342	72880	Pp3c14_3310V3.1
Medtr1g061970.1	Glyma.02G056200.1	MDP0000125975	AT1G20440.1	BnaC05g50190D	Bo8g090390.1	Bra001784	Gh_D08G1846	Cotton_A_25357_BGI-A2_v1.0	Gorai.001G158800.6	Potri.001G237900.1	GSVIVT01005384001	Solyc02g021440.2.1	GRMZM2G010775_T01	LOC_Os01g59780.1	Aco016344.1	GSMUA_Achr10T22700_001	p5_sc00007.V1.gene88	evm_27.model.AmTr_v1.0_scaffold00012.338	28388	Pp3c14_7960V3.1
Medtr1g062050.1	Glyma.02G056300.1	MDP0000288465	AT1G20450.1	BnaAnng34020D	Bo8g091100.1	Bra001907	Gh_D08G1866	Cotton_A_27073_BGI-A2_v1.0	Gorai.001G159000.2	Potri.001G239900.1	GSVIVT01006096001	Solyc02g062050.1.1	GRMZM2G010929_T02	LOC_Os01g61460.1	Aco012950.1	GSMUA_Achr10T23110_001	p5_sc00008.V1.gene352	evm_27.model.AmTr_v1.0_scaffold00012.326	411325	Pp3c14_9940V3.1
Medtr1g072320.1	Glyma.02G061300.1	MDP0000805075	AT1G20823.1	BnaAnng34260D	Bo8g092010.1	Bra001917	Gh_D08G1600	Cotton_A_28191_BGI-A2_v1.0	Gorai.001G176500.1	Potri.001G245200.1	GSVIVT01006275001	Solyc02g062100.2.1	GRMZM2G011110_T01	LOC_Os01g62310.1	Aco012835.1	GSMUA_Achr10T23370_001	p5_sc00008.V1.gene506	evm_27.model.AmTr_v1.0_scaffold00012.85	132792	Pp3c15_1270V3.1
Medtr1g073170.1	Glyma.02G065300.1	MDP0000179036	AT1G21910.1	BnaC06g42850D	Bo8g092500.1	Bra001941	Gh_D13G0802	Cotton_A_29110_BGI-A2_v1.0	Gorai.001G176600.1	Potri.001G258700.1	GSVIVT01006277001	Solyc02g062750.2.1	GRMZM2G011422_T01	LOC_Os01g62760.1	Aco019311.1	GSMUA_Achr10T24170_001	p5_sc00008.V1.gene791	evm_27.model.AmTr_v1.0_scaffold00012.136	141212	Pp3c15_15960V3.1
Medtr1g085040.1	Glyma.02G066200.1	MDP0000703626	AT1G22190.1	BnaC03g74290D	Bo8g092930.1	Bra001953	Gh_D13G0799	Cotton_A_29124_BGI-A2_v1.0	Gorai.001G176700.1	Potri.001G267300.1	GSVIVT01006397001	Solyc02g062950.2.1	GRMZM2G012021_T01	LOC_Os01g62810.1	Aco016346.1	GSMUA_Achr10T24560_001	p5_sc00009.V1.gene164	evm_27.model.AmTr_v1.0_scaffold00012.305	172051	Pp3c15_1800V3.1
Medtr1g086510.1	Glyma.02G080200.1	MDP0000212980	AT1G22640.1	BnaCnng69090D	Bo8g094550.1	Bra001958	Gh_D10G1795	Cotton_A_30606_BGI-A2_v1.0	Gorai.001G177100.1	Potri.001G271700.1	GSVIVT01006448001	Solyc02g064960.2.1	GRMZM2G012160_T01	LOC_Os01g62860.1	Aco012003.1	GSMUA_Achr10T25270_001	p5_sc00009.V1.gene168	evm_27.model.AmTr_v1.0_scaffold00013.57	403693	Pp3c15_1990V3.1
Medtr1g087060.1	Glyma.02G099500.1	MDP0000422717	AT1G22770.1	BnaC04g55440D	Bo8g094560.1	Bra001972	Gh_D10G1818	Cotton_A_31610_BGI-A2_v1.0	Gorai.001G205300.1	Potri.001G284300.1	GSVIVT01006616001	Solyc02g065380.2.1	GRMZM2G012472_T01	LOC_Os01g62870.1	Aco011879.1	GSMUA_Achr10T25700_001	p5_sc00009.V1.gene45	evm_27.model.AmTr_v1.0_scaffold00013.251	9595	Pp3c15_21650V3.3
Medtr1g087540.1	Glyma.02G110000.1	MDP0000413041	AT1G22985.1	BnaA03g55280D	Bo8g095240.1	Bra002038	Gh_D10G1826	Cotton_A_31631_BGI-A2_v1.0	Gorai.001G207500.1	Potri.001G315300.1	GSVIVT01006641001	Solyc02g066930.2.1	GRMZM2G012898_T01	LOC_Os01g62880.1	Aco015525.1	GSMUA_Achr10T26480_001	p5_sc00010.V1.gene816	evm_27.model.AmTr_v1.0_scaffold00019.321	9596	Pp3c15_3620V3.1
Medtr1g087920.1	Glyma.02G110100.1	MDP0000587648	AT1G25560.1	BnaC02g48060D	Bo8g095790.1	Bra002042	Gh_D11G2202	Cotton_A_33155_BGI-A2_v1.0	Gorai.001G239000.1	Potri.001G323100.1	GSVIVT01007666001	Solyc02g067340.2.1	GRMZM2G013236_T03	LOC_Os01g63510.1	Aco012055.1	GSMUA_Achr10T26490_001	p5_sc00011.V1.gene264	evm_27.model.AmTr_v1.0_scaffold00016.85	9597	Pp3c15_4000V3.1
Medtr1g090170.1	Glyma.02G110200.1	MDP0000163645	AT1G27730.1	BnaCnng69120D	Bo8g096140.1	Bra002096	Gh_D08G2127	Cotton_A_34853_BGI-A2_v1.0	Gorai.001G252600.1	Potri.001G336700.1	GSVIVT01007670001	Solyc02g067460.2.1	GRMZM2G013461_T01	LOC_Os01g64620.1	Aco026785.1	GSMUA_Achr10T26570_001	p5_sc00011.V1.gene396	evm_27.model.AmTr_v1.0_scaffold00016.130	267186	Pp3c15_5590V3.1
Medtr1g090250.1	Glyma.02G124300.1	MDP0000309417	AT1G28160.1	BnaCnng69220D	Bo8g102870.1	Bra002099	Gh_D12G2133	Cotton_A_35203_BGI-A2_v1.0	Gorai.001G252700.1	Potri.001G346600.1	GSVIVT01007740001	Solyc02g067760.2.1	GRMZM2G014534_T01	LOC_Os01g64790.1	Aco007999.1	GSMUA_Achr10T27000_001	p5_sc00011.V1.gene489	evm_27.model.AmTr_v1.0_scaffold00016.53	125734	Pp3c15_7790V3.1
Medtr1g090290.1	Glyma.02G132500.1	MDP0000126728	AT1G28360.1	BnaA04g22250D	Bo8g102700.1	Bra002159	Gh_D12G2134	Cotton_A_36342_BGI-A2_v1.0	Gorai.001G252900.1	Potri.001G356100.1	GSVIVT01007798001	Solyc02g071210.2.1	GRMZM2G015021_T01	LOC_Os01g65370.1	Aco017824.1	GSMUA_Achr10T27330_001	p5_sc00011.V1.gene709	evm_27.model.AmTr_v1.0_scaffold00016.359	126394	Pp3c16_10020V3.1
Medtr1g098160.1	Glyma.02G138800.1	MDP0000250927	AT1G28370.1	BnaA09g07980D	Bo8g102130.1	Bra002189	Gh_D12G2135	Cotton_A_36707_BGI-A2_v1.0	Gorai.001G253000.1	Potri.001G371700.4	GSVIVT01007865001	Solyc02g071730.2.1	GRMZM2G015281_T01	LOC_Os01g66270.1	Aco017803.1	GSMUA_Achr10T27460_001	p5_sc00011.V1.gene867	evm_27.model.AmTr_v1.0_scaffold00016.227	441667	Pp3c16_12850V3.2
Medtr1g098460.1	Glyma.02G152800.1	MDP0000139446	AT1G29230.1	BnaA09g07540D	Bo8g102040.1	Bra002367	Gh_D12G2178	Cotton_A_36850_BGI-A2_v1.0	Gorai.001G256800.1	Potri.001G397200.1	GSVIVT01007981001	Solyc02g077360.1.1	GRMZM2G015324_T01	LOC_Os01g66290.1	Aco007902.1	GSMUA_Achr10T29210_001	p5_sc00012.V1.gene519	evm_27.model.AmTr_v1.0_scaffold00017.126	75047	Pp3c16_13260V3.1
Medtr1g101550.1	Glyma.02G169300.1	MDP0000250924	AT1G29390.1	BnaA09g07470D	Bo8g101580.1	Bra002369	Gh_D12G2190	Cotton_A_39051_BGI-A2_v1.0	Gorai.001G264500.1	Potri.001G408700.1	GSVIVT01007989001	Solyc02g077370.1.1	GRMZM2G015605_T01	LOC_Os01g68790.3	Aco026112.1	GSMUA_Achr10T27680_001	p5_sc00012.V1.gene788	evm_27.model.AmTr_v1.0_scaffold00017.281	140819	Pp3c16_13280V3.1
Medtr1g101600.1	Glyma.02G181600.1	MDP0000341008	AT1G29395.1	BnaA09g07340D	Bo8g101210.1	Bra002377	Gh_D12G2236	Cotton_A_39505_BGI-A2_v1.0	Gorai.001G268000.1	Potri.001G415300.1	GSVIVT01008005001	Solyc02g077840.1.1	GRMZM2G016020_T01	LOC_Os01g70310.1	Aco026115.1	GSMUA_Achr10T29680_001	p5_sc00013.V1.gene393	evm_27.model.AmTr_v1.0_scaffold00017.187	126483	Pp3c16_15230V3.1
Medtr1g105290.1	Glyma.02G184800.1	MDP0000319736	AT1G30270.1	BnaA09g07280D	Bo8g098290.1	Bra002448	Gh_D12G2070	Cotton_A_40101_BGI-A2_v1.0	Gorai.001G273700.1	Potri.001G452200.1	GSVIVT01008090001	Solyc02g078520.2.1	GRMZM2G016362_T01	LOC_Os01g70790.1	Aco030108.1	GSMUA_Achr10T29970_001	p5_sc00013.V1.gene437	evm_27.model.AmTr_v1.0_scaffold00018.27	73854	Pp3c16_17550V3.1
Medtr1g110460.1	Glyma.02G186300.1	MDP0000932804	AT1G31970.1	BnaA09g07190D	Bo8g097490.1	Bra002481	Gh_D08G0461	Cotton_A_09342_BGI-A2_v1.0	Gorai.002G003500.1	Potri.001G453800.1	GSVIVT01008401001	Solyc02g079280.2.1	GRMZM2G016434_T01	LOC_Os01g73770.1	Aco025712.1	GSMUA_Achr10T30100_001	p5_sc00013.V1.gene438	evm_27.model.AmTr_v1.0_scaffold00018.153	405045	Pp3c16_19170V3.2
Medtr1g115720.1	Glyma.02G199400.1	MDP0000786461	AT1G33060.2	BnaA09g06760D	Bo2g014070.1	Bra002528	Gh_D10G2078	Cotton_A_09411_BGI-A2_v1.0	Gorai.002G016800.1	Potri.001G470500.1	GSVIVT01008402001	Solyc02g082040.2.1	GRMZM2G017268_T01	LOC_Os02g02870.1	Aco019615.1	GSMUA_Achr10T30440_001	p5_sc00013.V1.gene504	evm_27.model.AmTr_v1.0_scaffold00018.9	180027	Pp3c16_24350V3.1
Medtr2g008150.1	Glyma.02G200500.1	MDP0000469141	AT1G33410.1	BnaA09g06680D	Bo2g013190.1	Bra002847	Gh_D08G0014	Cotton_A_10093_BGI-A2_v1.0	Gorai.002G018000.1	Potri.002G029400.1	GSVIVT01008424001	Solyc02g082420.2.1	GRMZM2G017520_T01	LOC_Os02g02960.2	Aco017574.1	GSMUA_Achr10T31090_001	p5_sc00013.V1.gene837	evm_27.model.AmTr_v1.0_scaffold00018.24	58801	Pp3c16_3770V3.1
Medtr2g008840.1	Glyma.02G236800.1	MDP0000672129	AT1G33760.1	BnaC04g04740D	Bo2g012870.1	Bra002938	Gh_D11G2168	Cotton_A_10549_BGI-A2_v1.0	Gorai.002G036600.1	Potri.002G038500.1	GSVIVT01008576001	Solyc02g083950.2.1	GRMZM2G017792_T01	LOC_Os02g04970.1	Aco019613.1	GSMUA_Achr11T00410_001	p5_sc00015.V1.gene46	evm_27.model.AmTr_v1.0_scaffold00018.108	90153	Pp3c16_4710V3.1
Medtr2g009840.1	Glyma.02G240500.1	MDP0000871689	AT1G34670.1	BnaC04g04370D	Bo2g012520.1	Bra002974	Gh_A07G1558	Cotton_A_13720_BGI-A2_v1.0	Gorai.002G036800.1	Potri.002G039000.1	GSVIVT01008637001	Solyc02g085170.2.1	GRMZM2G017845_T01	LOC_Os02g06630.1	Aco008865.1	GSMUA_Achr11T00430_001	p5_sc00016.V1.gene489	evm_27.model.AmTr_v1.0_scaffold00019.137	29437	Pp3c16_9970V3.1
Medtr2g013160.1	Glyma.02G244600.1	MDP0000934638	AT1G35515.1	BnaC04g03870D	Bo2g012360.1	Bra003068	Gh_A02G0549	Cotton_A_14881_BGI-A2_v1.0	Gorai.002G040200.1	Potri.002G039200.1	GSVIVT01008649001	Solyc02g085610.2.1	GRMZM2G018336_T01	LOC_Os02g09670.4	Aco008529.1	GSMUA_Achr11T00650_001	p5_sc00016.V1.gene503	evm_27.model.AmTr_v1.0_scaffold00019.454	426818	Pp3c17_10170V3.1
Medtr2g013190.1	Glyma.02G247100.1	MDP0000743350	AT1G36060.1	BnaC01g20660D	Bo2g012170.1	Bra003225	Gh_A02G0645	Cotton_A_15633_BGI-A2_v1.0	Gorai.002G067600.1	Potri.002G039300.1	GSVIVT01008938001	Solyc02g087960.2.1	GRMZM2G018398_T01	LOC_Os02g10760.1	Aco009029.1	GSMUA_Achr11T01910_001	p5_sc00016.V1.gene53	evm_27.model.AmTr_v1.0_scaffold00019.235	75282	Pp3c17_13070V3.1
Medtr2g014300.1	Glyma.02G250700.1	MDP0000305438	AT1G36160.1	BnaC01g20650D	Bo2g011790.1	Bra003278	Gh_A02G0655	Cotton_A_16330_BGI-A2_v1.0	Gorai.002G077200.1	Potri.002G043300.1	GSVIVT01008991001	Solyc02g088190.2.1	GRMZM2G018485_T01	LOC_Os02g13710.1	Aco008998.1	GSMUA_Achr11T02410_001	p5_sc00017.V1.gene27	evm_27.model.AmTr_v1.0_scaffold00019.433	443152	Pp3c17_18270V3.1
Medtr2g014340.1	Glyma.02G254800.1	MDP0000281786	AT1G36180.1	BnaC01g20220D	Bo2g011600.1	Bra003335	Gh_A02G0608	Cotton_A_16897_BGI-A2_v1.0	Gorai.002G080700.3	Potri.002G064400.1	GSVIVT01009007001	Solyc02g088790.2.1	GRMZM2G018589_T01	LOC_Os02g13990.1	Aco008575.1	GSMUA_Achr11T04930_001	p5_sc00017.V1.gene29	evm_27.model.AmTr_v1.0_scaffold00019.452	59621	Pp3c17_19780V3.1
Medtr2g015040.1	Glyma.02G258000.1	MDP0000537324	AT1G43160.1	BnaA04g18170D	Bo2g011200.1	Bra003356	Gh_A05G1624	Cotton_A_18082_BGI-A2_v1.0	Gorai.002G089900.1	Potri.002G065600.1	GSVIVT01009032001	Solyc02g089930.2.1	GRMZM2G018984_T02	LOC_Os02g18880.1	Aco020863.1	GSMUA_Achr11T02860_001	p5_sc00017.V1.gene587	evm_27.model.AmTr_v1.0_scaffold00019.449	59628	Pp3c17_4050V3.1
Medtr2g015050.1	Glyma.02G261700.1	MDP0000951961	AT1G44830.1	BnaA04g18360D	Bo2g010970.1	Bra003360	Gh_A11G2726	Cotton_A_18468_BGI-A2_v1.0	Gorai.002G092900.1	Potri.002G085600.1	GSVIVT01009280001	Solyc02g090770.1.1	GRMZM2G020016_T01	LOC_Os02g18930.1	Aco008987.1	GSMUA_Achr11T02910_001	p5_sc00017.V1.gene589	evm_27.model.AmTr_v1.0_scaffold00019.451	90375	Pp3c17_7730V3.1
Medtr2g020710.1	Glyma.02G264700.1	MDP0000324249	AT1G46480.1	BnaA04g18810D	Bo2g010530.1	Bra003390	Gh_A11G2703	Cotton_A_18860_BGI-A2_v1.0	Gorai.002G102900.4	Potri.002G086900.1	GSVIVT01009402001	Solyc02g090790.1.1	GRMZM2G020054_T01	LOC_Os02g27470.1	Aco005981.1	GSMUA_Achr11T03200_001	p5_sc00018.V1.gene347	evm_27.model.AmTr_v1.0_scaffold00020.48	68150	Pp3c18_10680V3.1
Medtr2g026760.1	Glyma.02G267400.1	MDP0000899209	AT1G46768.1	BnaC05g14250D	Bo2g009800.1	Bra003415	Gh_A06G1144	Cotton_A_22241_BGI-A2_v1.0	Gorai.002G106300.1	Potri.002G088900.1	GSVIVT01009636001	Solyc02g090800.1.1	GRMZM2G020150_T01	LOC_Os02g32030.1	Aco006004.1	GSMUA_Achr11T03210_001	p5_sc00018.V1.gene348	evm_27.model.AmTr_v1.0_scaffold00021.245	127390	Pp3c18_19240V3.1
Medtr2g033170.1	Glyma.02G275900.1	MDP0000390121	AT1G48000.1	BnaC01g31810D	Bo2g009160.1	Bra003443	Gh_A01G1252	Cotton_A_24831_BGI-A2_v1.0	Gorai.002G113500.1	Potri.002G092300.1	GSVIVT01009719001	Solyc02g091980.1.1	GRMZM2G020216_T01	LOC_Os02g32140.1	Aco006074.1	GSMUA_Achr11T04090_001	p5_sc00018.V1.gene635	evm_27.model.AmTr_v1.0_scaffold00021.296	143005	Pp3c18_40V3.1
Medtr2g034790.1	Glyma.02G294100.1	MDP0000263008	AT1G50640.1	BnaA08g30910D	Bo2g008700.1	Bra003462	Gh_A11G1833	Cotton_A_24851_BGI-A2_v1.0	Gorai.002G134600.1	Potri.002G092700.1	GSVIVT01009801001	Solyc02g092270.2.1	GRMZM2G020666_T01	LOC_Os02g34260.1	Aco005915.1	GSMUA_Achr11T04340_001	p5_sc00019.V1.gene34	evm_27.model.AmTr_v1.0_scaffold00021.144	90416	Pp3c18_50V3.1
Medtr2g043020.1	Glyma.03G006600.1	MDP0000278963	AT1G53170.1	BnaA08g30930D	Bo2g008570.1	Bra003482	Gh_A12G0670	Cotton_A_25264_BGI-A2_v1.0	Gorai.002G134800.1	Potri.002G094200.1	GSVIVT01010086001	Solyc02g093130.1.1	GRMZM2G021369_T01	LOC_Os02g34270.1	Aco021653.1	GSMUA_Achr11T10100_001	p5_sc00019.V1.gene35	evm_27.model.AmTr_v1.0_scaffold00021.246	105143	Pp3c19_14950V3.1
Medtr2g043030.1	Glyma.03G013300.1	MDP0000899251	AT1G53910.1	BnaA08g30950D	Bo6g004190.1	Bra003518	Gh_D03G0824	Cotton_A_25774_BGI-A2_v1.0	Gorai.002G147200.3	Potri.002G096800.1	GSVIVT01010510001	Solyc02g093150.2.1	GRMZM2G021742_T01	LOC_Os02g35329.1	Aco006208.1	GSMUA_Achr11T06200_001	p5_sc00020.V1.gene856	evm_27.model.AmTr_v1.0_scaffold00021.214	172546	Pp3c19_16280V3.1
Medtr2g043040.1	Glyma.03G019600.1	MDP0000581761	AT1G54960.1	BnaA08g30990D	Bo6g004240.1	Bra003619	Gh_D03G0721	Cotton_A_27430_BGI-A2_v1.0	Gorai.002G156500.1	Potri.002G109700.1	GSVIVT01010629001	Solyc02g093740.2.1	GRMZM2G021790_T01	LOC_Os02g35347.1	Aco006192.1	GSMUA_Achr11T07180_001	p5_sc00021.V1.gene613	evm_27.model.AmTr_v1.0_scaffold00021.247	165356	Pp3c19_20750V3.1
Medtr2g049790.1	Glyma.03G038900.1	MDP0000274300	AT1G56070.1	BnaC03g74520D	Bo6g005100.1	Bra003659	Gh_D03G0821	Cotton_A_27742_BGI-A2_v1.0	Gorai.002G156600.1	Potri.002G117800.1	GSVIVT01010631001	Solyc03g005500.1.1	GRMZM2G022686_T01	LOC_Os02g35365.1	Aco005966.1	GSMUA_Achr11T07420_001	p5_sc00023.V1.gene383	evm_27.model.AmTr_v1.0_scaffold00021.142	413205	Pp3c19_6370V3.1
Medtr2g064160.1	Glyma.03G047600.1	MDP0000128979	AT1G56160.1	BnaC03g72510D	Bo6g005430.1	Bra003701	Gh_A03G1979	Cotton_A_28238_BGI-A2_v1.0	Gorai.002G159400.1	Potri.002G124000.1	GSVIVT01010995001	Solyc03g005510.1.1	GRMZM2G024264_T03	LOC_Os02g36300.1	Aco030553.1	GSMUA_Achr11T07660_001	p5_sc00023.V1.gene392	evm_27.model.AmTr_v1.0_scaffold00022.393	413208	Pp3c1_16430V3.1
Medtr2g069050.1	Glyma.03G066600.1	MDP0000127134	AT1G56650.1	BnaCnng69610D	Bo6g005680.1	Bra003720	Gh_D06G0971	Cotton_A_29442_BGI-A2_v1.0	Gorai.002G178400.1	Potri.002G132700.1	GSVIVT01011047001	Solyc03g005520.1.1	GRMZM2G024468_T01	LOC_Os02g36890.1	Aco022175.1	GSMUA_Achr11T07800_001	p5_sc00023.V1.gene400	evm_27.model.AmTr_v1.0_scaffold00022.382	97708	Pp3c1_20960V3.1
Medtr2g069310.1	Glyma.03G066700.1	MDP0000153773	AT1G57550.1	BnaC02g43910D	Bo6g006380.1	Bra003732	Gh_D06G0947	Cotton_A_32626_BGI-A2_v1.0	Gorai.002G180300.1	Potri.002G141200.1	GSVIVT01011240001	Solyc03g005570.2.1	GRMZM2G024871_T01	LOC_Os02g38499.1	Aco014580.1	GSMUA_Achr11T07850_001	p5_sc00023.V1.gene566	evm_27.model.AmTr_v1.0_scaffold00022.369	29750	Pp3c1_21610V3.1
Medtr2g069320.1	Glyma.03G066800.1	MDP0000437717	AT1G57560.1	BnaA05g35580D	Bo6g006630.1	Bra003752	Gh_D06G1070	Cotton_A_33782_BGI-A2_v1.0	Gorai.002G186200.1	Potri.002G151500.1	GSVIVT01011346001	Solyc03g006320.1.1	GRMZM2G024948_T01	LOC_Os02g38589.1	Aco007589.1	GSMUA_Achr11T09660_001	p5_sc00023.V1.gene71	evm_27.model.AmTr_v1.0_scaffold00022.181	443461	Pp3c1_22480V3.1
Medtr2g077770.1	Glyma.03G070100.1	MDP0000124555	AT1G60650.1	BnaCnng69830D	Bo6g007170.1	Bra003761	Gh_D06G1045	Cotton_A_35684_BGI-A2_v1.0	Gorai.002G195000.1	Potri.002G157600.1	GSVIVT01011417001	Solyc03g007460.1.1	GRMZM2G025062_T01	LOC_Os02g38720.1	Aco011645.1	GSMUA_Achr11T19940_001	p5_sc00023.V1.gene72	evm_27.model.AmTr_v1.0_scaffold00023.237	91237	Pp3c1_27440V3.1
Medtr2g082430.1	Glyma.03G090800.1	MDP0000163673	AT1G62510.1	BnaAnng35170D	Bo6g007460.1	Bra003793	Gh_D03G0497	Cotton_A_36065_BGI-A2_v1.0	Gorai.002G195100.2	Potri.002G162500.1	GSVIVT01011447001	Solyc03g026270.1.1	GRMZM2G026371_T02	LOC_Os02g41510.1	Aco010058.1	GSMUA_Achr11T20100_001	p5_sc00023.V1.gene75	evm_27.model.AmTr_v1.0_scaffold00023.191	60593	Pp3c1_27630V3.1
Medtr2g088170.1	Glyma.03G094700.1	MDP0000939989	AT1G63020.1	BnaCnng23360D	Bo6g007710.1	Bra003801	Gh_D03G0450	Cotton_A_38434_BGI-A2_v1.0	Gorai.002G196700.1	Potri.002G167400.1	GSVIVT01011527001	Solyc03g026280.2.1	GRMZM2G026926_T01	LOC_Os02g42585.1	Aco013834.1	GSMUA_Achr11T20830_001	p5_sc00023.V1.gene79	evm_27.model.AmTr_v1.0_scaffold00023.14	68470	Pp3c1_27710V3.1
Medtr2g088770.1	Glyma.03G111700.1	MDP0000195376	AT1G63030.1	BnaA04g29310D	Bo6g007970.1	Bra003883	Gh_D03G0578	Cotton_A_38436_BGI-A2_v1.0	Gorai.002G219400.1	Potri.002G169800.1	GSVIVT01011738001	Solyc03g124110.1.1	GRMZM2G027253_T01	LOC_Os02g42600.1	Aco007644.1	GSMUA_Achr11T20930_001	p5_sc00024.V1.gene28	evm_27.model.AmTr_v1.0_scaffold00023.118	38494	Pp3c1_27900V3.5
Medtr2g089170.1	Glyma.03G112400.1	MDP0000451365	AT1G64380.1	BnaAnng11860D	Bo6g008010.1	Bra003924	Gh_D03G0524	Cotton_A_39529_BGI-A2_v1.0	Gorai.002G220900.1	Potri.002G172200.1	GSVIVT01011768001	Solyc03g044300.2.1	GRMZM2G027697_T01	LOC_Os02g42850.2	Aco007619.1	GSMUA_Achr11T20990_001	p5_sc00025.V1.gene168	evm_27.model.AmTr_v1.0_scaffold00024.225	98669	Pp3c1_30500V3.2
Medtr2g089420.1	Glyma.03G112700.1	MDP0000477200	AT1G64990.1	BnaCnng24070D	Bo6g008100.1	Bra004033	Gh_Sca004734G04	Cotton_A_00432_BGI-A2_v1.0	Gorai.002G237900.1	Potri.002G172300.1	GSVIVT01011872001	Solyc03g058430.1.1	GRMZM2G028054_T01	LOC_Os02g42870.1	Aco011738.1	GSMUA_Achr11T12650_001	p5_sc00026.V1.gene704	evm_27.model.AmTr_v1.0_scaffold00024.337	443685	Pp3c1_36129V3.1
Medtr2g089450.1	Glyma.03G112800.1	MDP0000523183	AT1G65910.1	BnaAnng35580D	Bo6g008120.1	Bra004041	Gh_A03G0702	Cotton_A_00477_BGI-A2_v1.0	Gorai.002G241700.1	Potri.002G172600.1	GSVIVT01011902001	Solyc03g058920.2.1	GRMZM2G028386_T01	LOC_Os02g43120.1	Aco007650.1	GSMUA_Achr11T15560_001	p5_sc00027.V1.gene245	evm_27.model.AmTr_v1.0_scaffold00024.221	121181	Pp3c1_39760V3.3
Medtr2g089620.1	Glyma.03G116700.1	MDP0000318376	AT1G66230.1	BnaCnng24520D	Bo6g008260.1	Bra004155	Gh_A12G0725	Cotton_A_00516_BGI-A2_v1.0	Gorai.002G241800.1	Potri.002G173900.1	GSVIVT01011947001	Solyc03g059200.1.1	GRMZM2G028570_T01	LOC_Os02g43790.1	Aco007645.1	GSMUA_Achr11T15810_001	p5_sc00028.V1.gene149	evm_27.model.AmTr_v1.0_scaffold00024.222	39139	Pp3c1_39780V3.1
Medtr2g097910.1	Glyma.03G138900.1	MDP0000783818	AT1G66380.1	BnaAnng12120D	Bo6g008480.1	Bra004162	Gh_D03G1581	Cotton_A_00525_BGI-A2_v1.0	Gorai.002G243100.1	Potri.002G177900.1	GSVIVT01012447001	Solyc03g083320.2.1	GRMZM2G028622_T01	LOC_Os02g43820.1	Aco016984.1	GSMUA_Achr11T15890_001	p5_sc00028.V1.gene150	evm_27.model.AmTr_v1.0_scaffold00045.155	38500	Pp3c1_42920V3.1
Medtr2g098030.1	Glyma.03G144500.1	MDP0000239688	AT1G66390.1	BnaAnng35720D	Bo6g008500.1	Bra004318	Gh_D03G1591	Cotton_A_00526_BGI-A2_v1.0	Gorai.002G246700.1	Potri.002G181600.1	GSVIVT01012624001	Solyc03g083990.1.1	GRMZM2G028969_T01	LOC_Os02g43940.1	Aco016608.1	GSMUA_Achr11T15910_001	p5_sc00030.V1.gene218	evm_27.model.AmTr_v1.0_scaffold00024.223	38502	Pp3c1_4970V3.1
Medtr2g099740.1	Glyma.03G159800.1	MDP0000126350	AT1G68320.1	BnaC05g09250D	Bo7g095110.1	Bra004501	Gh_A01G1574	Cotton_A_10142_BGI-A2_v1.0	Gorai.002G251500.1	Potri.002G185900.1	GSVIVT01012777001	Solyc03g093530.1.1	GRMZM2G029323_T01	LOC_Os02g43970.1	Aco007733.1	GSMUA_Achr11T16130_001	p5_sc00030.V1.gene256	evm_27.model.AmTr_v1.0_scaffold00025.300	104978	Pp3c1_5010V3.1
Medtr2g101340.1	Glyma.03G162600.1	MDP0000155446	AT1G68550.1	BnaC09g13430D	Bo7g095130.1	Bra004532	Gh_A07G1162	Cotton_A_10166_BGI-A2_v1.0	Gorai.003G021100.1	Potri.002G198100.1	GSVIVT01012778001	Solyc03g093540.1.1	GRMZM2G031323_T01	LOC_Os02g44310.1	Aco011669.1	GSMUA_Achr11T16200_001	p5_sc00030.V1.gene286	evm_27.model.AmTr_v1.0_scaffold00026.86	104980	Pp3c1_7740V3.1
Medtr2g103700.1	Glyma.03G162700.1	MDP0000324254	AT1G68840.1	BnaC09g13410D	Bo7g095710.1	Bra004548	Gh_A07G1126	Cotton_A_23328_BGI-A2_v1.0	Gorai.003G023200.1	Potri.002G201600.1	GSVIVT01013126001	Solyc03g093550.1.1	GRMZM2G032180_T01	LOC_Os02g44320.1	Aco031773.1	GSMUA_Achr11T17190_001	p5_sc00030.V1.gene287	evm_27.model.AmTr_v1.0_scaffold00029.349	38594	Pp3c1_7800V3.1
Medtr3g005530.1	Glyma.03G163100.1	MDP0000600720	AT1G71030.1	BnaA09g04470D	Bo7g096000.1	Bra004550	Gh_A07G1075	Cotton_A_23542_BGI-A2_v1.0	Gorai.003G025900.1	Potri.002G207800.1	GSVIVT01013182001	Solyc03g093560.1.1	GRMZM2G032339_T02	LOC_Os02g45450.1	Aco001113.1	GSMUA_Achr11T17870_001	p5_sc00030.V1.gene288	evm_27.model.AmTr_v1.0_scaffold00029.396	230735	Pp3c20_11600V3.1
Medtr3g017420.1	Glyma.03G177500.1	MDP0000650225	AT1G71130.1	BnaA09g04580D	Bo7g096180.1	Bra004716	Gh_A03G0713	Cotton_A_23544_BGI-A2_v1.0	Gorai.003G026100.1	Potri.002G212900.1	GSVIVT01013735001	Solyc03g093610.1.1	GRMZM2G032655_T01	LOC_Os02g45850.1	Aco000847.1	GSMUA_Achr11T19880_001	p5_sc00031.V1.gene191	evm_27.model.AmTr_v1.0_scaffold00029.40	84369	Pp3c20_1630V3.1
Medtr3g020260.1	Glyma.03G190500.1	MDP0000298505	AT1G71450.1	BnaA09g04650D	Bo7g097070.1	Bra004784	Gh_A05G2366	Cotton_A_23560_BGI-A2_v1.0	Gorai.003G027600.1	Potri.002G228700.1	GSVIVT01013806001	Solyc03g093890.2.1	GRMZM2G032905_T01	LOC_Os02g46600.1	Aco012129.1	GSMUA_Achr11T21630_001	p5_sc00031.V1.gene499	evm_27.model.AmTr_v1.0_scaffold00030.79	437219	Pp3c20_16340V3.1
Medtr3g039990.1	Glyma.03G191800.1	MDP0000302917	AT1G71860.1	BnaA09g04930D	Bo7g098110.1	Bra004873	Gh_A05G2342	Cotton_A_25722_BGI-A2_v1.0	Gorai.003G038200.1	Potri.002G232600.1	GSVIVT01013905001	Solyc03g093930.2.1	GRMZM2G033356_T01	LOC_Os02g46780.1	Aco001130.1	GSMUA_Achr11T22020_001	p5_sc00031.V1.gene554	evm_27.model.AmTr_v1.0_scaffold00030.93	98831	Pp3c20_3770V3.1
Medtr3g043750.1	Glyma.03G199000.1	MDP0000402013	AT1G72360.2	BnaC09g31560D	Bo7g098290.1	Bra004878	Gh_A04G0545	Cotton_A_26719_BGI-A2_v1.0	Gorai.003G039500.1	Potri.002G259900.1	GSVIVT01013909001	Solyc03g093940.1.1	GRMZM2G033680_T01	LOC_Os02g48560.1	Aco001253.1	GSMUA_Achr11T22100_001	p5_sc00031.V1.gene701	evm_27.model.AmTr_v1.0_scaffold00030.135	135824	Pp3c21_13130V3.1
Medtr3g052430.1	Glyma.03G209400.1	MDP0000211677	AT1G74030.1	BnaA09g02730D	Bo7g098590.1	Bra004926	Gh_D08G0736	Cotton_A_27462_BGI-A2_v1.0	Gorai.003G048800.1	Potri.003G033000.1	GSVIVT01013913001	Solyc03g096030.2.1	GRMZM2G034848_T01	LOC_Os02g49986.1	Aco023262.1	GSMUA_Achr11T22570_001	p5_sc00033.V1.gene104	evm_27.model.AmTr_v1.0_scaffold00040.172	69413	Pp3c21_22400V3.1
Medtr3g052450.1	Glyma.03G218200.1	MDP0000384932	AT1G74080.1	BnaA09g02150D	Bo7g098670.1	Bra004959	Gh_D08G0763	Cotton_A_30104_BGI-A2_v1.0	Gorai.003G054100.1	Potri.003G050700.1	GSVIVT01013914001	Solyc03g096300.2.1	GRMZM2G037255_T01	LOC_Os02g51290.1	Aco001318.1	GSMUA_Achr11T22820_001	p5_sc00033.V1.gene149	evm_27.model.AmTr_v1.0_scaffold00040.196	159380	Pp3c21_4750V3.1
Medtr3g060730.1	Glyma.03G225200.1	MDP0000231274	AT1G74230.1	BnaA09g02110D	Bo7g098850.1	Bra004978	Gh_A08G1308	Cotton_A_31284_BGI-A2_v1.0	Gorai.003G057600.4	Potri.003G054100.1	GSVIVT01013916001	Solyc03g097270.2.1	GRMZM2G037650_T01	LOC_Os02g51670.1	Aco001157.1	GSMUA_Achr11T23430_001	p5_sc00033.V1.gene600	evm_27.model.AmTr_v1.0_scaffold00030.127	92334	Pp3c21_8710V3.1
Medtr3g064580.1	Glyma.03G227700.1	MDP0000656113	AT1G74430.1	BnaAnng35730D	Bo7g098860.1	Bra005113	Gh_A10G1392	Cotton_A_34402_BGI-A2_v1.0	Gorai.003G063500.1	Potri.003G054400.1	GSVIVT01013917001	Solyc03g097420.2.1	GRMZM2G038722_T01	LOC_Os02g51799.1	Aco012070.1	GSMUA_Achr11T23500_001	p5_sc00034.V1.gene276	evm_27.model.AmTr_v1.0_scaffold00032.93	135978	Pp3c22_10880V3.1
Medtr3g065440.1	Glyma.03G247300.1	MDP0000261265	AT1G74650.1	BnaA06g38220D	Bo8g109280.1	Bra005158	Gh_D12G0544	Cotton_A_35622_BGI-A2_v1.0	Gorai.003G073300.1	Potri.003G064600.1	GSVIVT01013918001	Solyc03g098190.2.1	GRMZM2G039870_T01	LOC_Os02g52670.1	Aco000875.1	GSMUA_Achr11T23870_001	p5_sc00034.V1.gene289	evm_27.model.AmTr_v1.0_scaffold00032.36	4727	Pp3c22_14960V3.1
Medtr3g069030.1	Glyma.03G250600.1	MDP0000184536	AT1G74930.1	BnaC04g55700D	Bo8g108730.1	Bra005159	Gh_A13G0794	Cotton_A_36648_BGI-A2_v1.0	Gorai.003G073600.1	Potri.003G071700.3	GSVIVT01013923001	Solyc03g112390.2.1	GRMZM2G040030_T01	LOC_Os02g53040.1	Aco012157.1	GSMUA_Achr11T24030_001	p5_sc00034.V1.gene333	evm_27.model.AmTr_v1.0_scaffold00035.43	39481	Pp3c22_1800V3.1
Medtr3g070900.1	Glyma.03G255500.1	MDP0000184538	AT1G75220.1	BnaC03g73110D	Bo8g108050.1	Bra005161	Gh_A02G1617	Cotton_A_37076_BGI-A2_v1.0	Gorai.003G082200.1	Potri.003G077700.1	GSVIVT01013924001	Solyc03g114500.2.1	GRMZM2G040369_T01	LOC_Os02g54050.1	Aco023267.1	GSMUA_Achr11T24050_001	p5_sc00035.V1.gene394	evm_27.model.AmTr_v1.0_scaffold00036.42	38830	Pp3c23_20060V3.1
Medtr3g072610.1	Glyma.03G258200.1	MDP0000598367	AT1G75490.1	BnaC04g44080D	Bo8g107910.1	Bra005162	Gh_A03G0840	Cotton_A_37763_BGI-A2_v1.0	Gorai.003G095500.1	Potri.003G079100.1	GSVIVT01013929001	Solyc03g116100.2.1	GRMZM2G040664_T01	LOC_Os02g54160.1	Aco001045.1	GSMUA_Achr11T24760_001	p5_sc00035.V1.gene617	evm_27.model.AmTr_v1.0_scaffold00037.85	39499	Pp3c23_21450V3.1
Medtr3g073250.1	Glyma.03G258700.1	MDP0000262514	AT1G76180.1	BnaA06g38830D	Bo8g107890.1	Bra005163	Gh_D06G0886	Cotton_A_38038_BGI-A2_v1.0	Gorai.003G095800.1	Potri.003G079300.1	GSVIVT01013931001	Solyc03g116610.2.1	GRMZM2G040924_T01	LOC_Os02g54520.1	Aco001190.1	GSMUA_Achr11T25600_001	p5_sc00035.V1.gene628	evm_27.model.AmTr_v1.0_scaffold00037.62	84608	Pp3c24_11640V3.1
Medtr3g077110.1	Glyma.03G260200.1	MDP0000682771	AT1G76410.1	BnaA06g38840D	Bo8g107500.1	Bra005234	Gh_A12G1416	Cotton_A_39551_BGI-A2_v1.0	Gorai.003G097900.1	Potri.003G080600.1	GSVIVT01013934001	Solyc03g117130.2.1	GRMZM2G041407_T01	LOC_Os02g54830.1	Aco023263.1	GSMUA_Achr1T00070_001	p5_sc00036.V1.gene621	evm_27.model.AmTr_v1.0_scaffold00037.7	78063	Pp3c24_19370V3.1
Medtr3g080130.1	Glyma.03G262200.5	MDP0000315533	AT1G77080.4	BnaAnng36290D	Bo8g106100.1	Bra005261	Gh_A10G0935	Cotton_A_39669_BGI-A2_v1.0	Gorai.003G099700.1	Potri.003G081200.1	GSVIVT01013935001	Solyc03g117230.1.1	GRMZM2G041415_T01	LOC_Os02g55380.1	Aco012243.1	GSMUA_Achr1T00480_001	p5_sc00036.V1.gene644	evm_27.model.AmTr_v1.0_scaffold00038.125	136629	Pp3c25_3170V3.1
Medtr3g083540.1	Glyma.03G263700.1	MDP0000756341	AT1G77200.1	BnaA03g56850D	Bo8g105490.1	Bra005301	Gh_D10G1631	Cotton_A_40074_BGI-A2_v1.0	Gorai.003G101300.1	Potri.003G081400.1	GSVIVT01014291001	Solyc03g117940.2.1	GRMZM2G041549_T01	LOC_Os02g58540.1	Aco001218.1	GSMUA_Achr1T00490_001	p5_sc00037.V1.gene443	evm_27.model.AmTr_v1.0_scaffold00038.91	39509	Pp3c25_4250V3.1
Medtr3g084040.1	Glyma.04G004100.1	MDP0000242611	AT1G77640.1	BnaA07g38140D	Bo8g104300.1	Bra005314	Gh_A09G0042	Cotton_A_00642_BGI-A2_v1.0	Gorai.003G105100.1	Potri.003G084200.1	GSVIVT01014454001	Solyc03g118190.2.1	GRMZM2G041732_T01	LOC_Os03g01300.1	Aco001084.1	GSMUA_Achr1T00500_001	p5_sc00037.V1.gene526	evm_27.model.AmTr_v1.0_scaffold00039.49	39516	Pp3c25_6940V3.1
Medtr3g090510.1	Glyma.04G004900.1	MDP0000178263	AT1G78080.1	BnaCnng71680D	Bo8g104210.1	Bra005480	Gh_D12G0217	Cotton_A_00739_BGI-A2_v1.0	Gorai.003G112200.1	Potri.003G094200.1	GSVIVT01014571001	Solyc03g118770.2.1	GRMZM2G041839_T01	LOC_Os03g01320.1	Aco024796.1	GSMUA_Achr1T01380_001	p5_sc00037.V1.gene71	evm_27.model.AmTr_v1.0_scaffold00039.132	232454	Pp3c26_13260V3.1
Medtr3g090760.1	Glyma.04G012700.1	MDP0000340624	AT1G79180.1	BnaA10g30020D	Bo3g025180.1	Bra005545	Gh_D12G0392	Cotton_A_04377_BGI-A2_v1.0	Gorai.003G138900.1	Potri.003G098800.1	GSVIVT01014744001	Solyc03g119370.1.1	GRMZM2G042118_T01	LOC_Os03g02900.1	Aco018980.1	GSMUA_Achr1T01450_001	p5_sc00038.V1.gene49	evm_27.model.AmTr_v1.0_scaffold00040.194	167539	Pp3c26_13600V3.3
Medtr3g091440.1	Glyma.04G015200.1	MDP0000124316	AT1G80580.1	BnaC06g43000D	Bo3g025110.1	Bra005597	Gh_D12G0316	Cotton_A_08366_BGI-A2_v1.0	Gorai.003G139900.1	Potri.003G111400.1	GSVIVT01014770001	Solyc03g119490.2.1	GRMZM2G042756_T01	LOC_Os03g03100.1	Aco023266.1	GSMUA_Achr1T01620_001	p5_sc00039.V1.gene16	evm_27.model.AmTr_v1.0_scaffold00041.34	113962	Pp3c26_1390V3.1
Medtr3g095190.1	Glyma.04G028100.1	MDP0000880208	AT2G01500.1	BnaCnng25930D	Bo3g025100.1	Bra005651	Gh_A10G1108	Cotton_A_08735_BGI-A2_v1.0	Gorai.003G155400.1	Potri.003G114100.1	GSVIVT01015037001	Solyc03g119580.1.1	GRMZM2G042895_T01	LOC_Os03g03510.1	Aco000748.1	GSMUA_Achr1T02420_001	p5_sc00039.V1.gene416	evm_27.model.AmTr_v1.0_scaffold00044.207	78303	Pp3c26_14710V3.1
Medtr3g098580.1	Glyma.04G029700.1	MDP0000259553	AT2G15970.1	BnaCnng71740D	Bo3g024250.1	Bra005852	Gh_D07G0951	Cotton_A_08791_BGI-A2_v1.0	Gorai.003G155700.1	Potri.003G119300.1	GSVIVT01015100001	Solyc03g120840.1.1	GRMZM2G043095_T01	LOC_Os03g04900.1	Aco025588.1	GSMUA_Achr1T02820_001	p5_sc00039.V1.gene448	evm_27.model.AmTr_v1.0_scaffold00044.30	6302	Pp3c26_1890V3.1
Medtr3g098690.1	Glyma.04G040900.1	MDP0000332757	AT2G16060.1	BnaA09g54910D	Bo3g024240.1	Bra005886	Gh_A10G0920	Cotton_A_17948_BGI-A2_v1.0	Gorai.003G162600.1	Potri.003G121200.1	GSVIVT01015101001	Solyc03g121740.1.1	GRMZM2G043792_T01	LOC_Os03g05560.1	Aco005668.1	GSMUA_Achr1T03140_001	p5_sc00039.V1.gene497	evm_27.model.AmTr_v1.0_scaffold00047.121	39810	Pp3c26_400V3.1
Medtr3g098750.1	Glyma.04G041200.1	MDP0000836365	AT2G16720.1	BnaAnng36570D	Bo3g024160.1	Bra005932	Gh_D05G2027	Cotton_A_17954_BGI-A2_v1.0	Gorai.003G162700.1	Potri.003G131800.1	GSVIVT01015102001	Solyc03g123500.2.1	GRMZM2G044077_T01	LOC_Os03g05590.1	Aco005389.1	GSMUA_Achr1T03450_001	p5_sc00040.V1.gene310	evm_27.model.AmTr_v1.0_scaffold00048.53	94010	Pp3c26_4660V3.1
Medtr3g099010.1	Glyma.04G043300.1	MDP0000286564	AT2G17840.1	BnaC04g36850D	Bo3g022760.1	Bra005949	Gh_D05G1883	Cotton_A_17987_BGI-A2_v1.0	Gorai.003G168100.1	Potri.003G136300.1	GSVIVT01015129001	Solyc04g005600.1.1	GRMZM2G044408_T01	LOC_Os03g06220.1	Aco005327.1	GSMUA_Achr1T03600_001	p5_sc00040.V1.gene329	evm_27.model.AmTr_v1.0_scaffold00048.76	183371	Pp3c27_1350V3.1
Medtr3g101820.1	Glyma.04G043800.1	MDP0000649022	AT2G17870.1	BnaC02g24390D	Bo3g022210.1	Bra006051	Gh_D05G1808	Cotton_A_17988_BGI-A2_v1.0	Gorai.003G175100.1	Potri.003G139300.1	GSVIVT01015155001	Solyc04g007180.1.1	GRMZM2G044557_T01	LOC_Os03g07830.1	Aco005640.1	GSMUA_Achr1T03860_001	p5_sc00041.V1.gene208	evm_27.model.AmTr_v1.0_scaffold00048.187	86240	Pp3c27_5180V3.1
Medtr3g102100.1	Glyma.04G048900.1	MDP0000887107	AT2G17950.1	BnaC04g05610D	Bo3g022030.1	Bra006055	Gh_D05G1992	Cotton_A_20837_BGI-A2_v1.0	Gorai.003G176200.1	Potri.003G144200.1	GSVIVT01015264001	Solyc04g012050.2.1	GRMZM2G044773_T01	LOC_Os03g08460.1	Aco005379.1	GSMUA_Achr1T04350_001	p5_sc00042.V1.gene600	evm_27.model.AmTr_v1.0_scaffold00048.197	17648	Pp3c27_5490V3.6
Medtr3g105480.1	Glyma.04G057700.1	MDP0000787281	AT2G18650.1	BnaC04g05600D	Bo3g021790.1	Bra006166	Gh_D05G1963	Cotton_A_20846_BGI-A2_v1.0	Gorai.003G178700.1	Potri.003G144300.1	GSVIVT01015283001	Solyc04g014420.2.1	GRMZM2G044824_T01	LOC_Os03g08470.3	Aco005635.1	GSMUA_Achr1T04760_001	p5_sc00043.V1.gene151	evm_27.model.AmTr_v1.0_scaffold00049.209	78644	Pp3c27_6030V3.1
Medtr3g105510.1	Glyma.04G062900.1	MDP0000173726	AT2G20880.1	BnaC04g05590D	Bo3g021240.1	Bra006195	Gh_A13G0689	Cotton_A_21526_BGI-A2_v1.0	Gorai.003G183700.1	Potri.003G150500.1	GSVIVT01015540001	Solyc04g014470.2.1	GRMZM2G045748_T01	LOC_Os03g08490.1	Aco005711.1	GSMUA_Achr1T04910_001	p5_sc00043.V1.gene158	evm_27.model.AmTr_v1.0_scaffold00049.47	131200	Pp3c2_13790V3.1
Medtr3g106290.1	Glyma.04G065600.1	MDP0000654314	AT2G21060.1	BnaC08g14540D	Bo4g024140.1	Bra006222	Gh_A13G0688	Cotton_A_22458_BGI-A2_v1.0	Gorai.003G186400.1	Potri.003G150700.1	GSVIVT01015549001	Solyc04g049960.2.1	GRMZM2G047448_T01	LOC_Os03g08500.2	Aco005506.1	GSMUA_Achr1T07550_001	p5_sc00043.V1.gene400	evm_27.model.AmTr_v1.0_scaffold00051.5	131245	Pp3c2_14160V3.1
Medtr3g106740.1	Glyma.04G067200.2	MDP0000204900	AT2G21660.1	BnaC08g13900D	Bo4g024220.1	Bra006249	Gh_D06G2166	Cotton_A_22459_BGI-A2_v1.0	Gorai.004G002100.1	Potri.003G150800.1	GSVIVT01015574001	Solyc04g050750.1.1	GRMZM2G047918_T01	LOC_Os03g09100.1	Aco006567.1	GSMUA_Achr1T08270_001	p5_sc00044.V1.gene405	evm_27.model.AmTr_v1.0_scaffold00051.83		Pp3c2_15730V3.2
Medtr3g107380.1	Glyma.04G084000.1	MDP0000320772	AT2G22200.1	BnaC08g13840D	Bo4g024830.1	Bra006296	Gh_D13G0906	Cotton_A_22834_BGI-A2_v1.0	Gorai.004G016700.1	Potri.003G155700.1	GSVIVT01015575001	Solyc04g051360.2.1	GRMZM2G048092_T01	LOC_Os03g09170.1	Aco014889.1	GSMUA_Achr1T09180_001	p5_sc00044.V1.gene459	evm_27.model.AmTr_v1.0_scaffold00055.19		Pp3c2_16410V3.3
Medtr3g113030.1	Glyma.04G093900.1	MDP0000683814	AT2G22300.1	BnaA02g09340D	Bo4g025200.1	Bra006325	Gh_D13G0907	Cotton_A_23795_BGI-A2_v1.0	Gorai.004G029000.1	Potri.003G158800.1	GSVIVT01016352001	Solyc04g054910.2.1	GRMZM2G048295_T01	LOC_Os03g12510.1	Aco025366.1	GSMUA_Achr1T09830_001	p5_sc00045.V1.gene11	evm_27.model.AmTr_v1.0_scaffold00056.131		Pp3c2_31770V3.1
Medtr3g116000.1	Glyma.04G101900.1	MDP0000293203	AT2G23340.1	BnaC07g06930D	Bo4g025410.1	Bra006370	Gh_D13G0909	Cotton_A_23896_BGI-A2_v1.0	Gorai.004G032500.1	Potri.003G161000.1	GSVIVT01016360001	Solyc04g056270.2.1	GRMZM2G048371_T01	LOC_Os03g13140.1	Aco006386.1	GSMUA_Achr1T20260_001	p5_sc00045.V1.gene266	evm_27.model.AmTr_v1.0_scaffold00056.195		Pp3c2_33310V3.1
Medtr3g116260.1	Glyma.04G103900.1	MDP0000234911	AT2G24040.1	BnaC06g01580D	Bo4g025860.1	Bra006392	Gh_A08G2409	Cotton_A_24164_BGI-A2_v1.0	Gorai.004G036500.1	Potri.003G162500.2	GSVIVT01016476001	Solyc04g056310.2.1	GRMZM2G048621_T01	LOC_Os03g13150.1	Aco002699.1	GSMUA_Achr1T21020_001	p5_sc00045.V1.gene504	evm_27.model.AmTr_v1.0_scaffold00056.41		Pp3c2_34930V3.1
Medtr3g117830.1	Glyma.04G104900.1	MDP0000283350	AT2G25820.1	BnaC08g47270D	Bo4g025870.1	Bra006460	Gh_A08G2422	Cotton_A_25290_BGI-A2_v1.0	Gorai.004G037300.1	Potri.003G169800.1	GSVIVT01016485001	Solyc04g071770.2.1	GRMZM2G048910_T01	LOC_Os03g13160.1	Aco021063.1	GSMUA_Achr1T12210_001	p5_sc00046.V1.gene421	evm_27.model.AmTr_v1.0_scaffold00056.169		Pp3c2_35200V3.1
Medtr4g009260.1	Glyma.04G110800.1	MDP0000122740	AT2G25890.1	BnaCnng72050D	Bo3g037620.1	Bra006599	Gh_A06G0912	Cotton_A_28089_BGI-A2_v1.0	Gorai.004G044000.1	Potri.003G179900.1	GSVIVT01016564001	Solyc04g071990.2.1	GRMZM2G049902_T01	LOC_Os03g13614.1	Aco002802.1	GSMUA_Achr1T13780_001	p5_sc00048.V1.gene342	evm_27.model.AmTr_v1.0_scaffold00057.212		Pp3c2_37040V3.1
Medtr4g012780.1	Glyma.04G123300.1	MDP0000122739	AT2G26960.1	BnaCnng26590D	Bo3g037480.1	Bra006664	Gh_A08G1402	Cotton_A_35841_BGI-A2_v1.0	Gorai.004G051600.1	Potri.003G189700.1	GSVIVT01016765001	Solyc04g072900.1.1	GRMZM2G050305_T01	LOC_Os03g14100.1	Aco002989.1	GSMUA_Achr1T13790_001	p5_sc00048.V1.gene52	evm_27.model.AmTr_v1.0_scaffold00058.233		Pp3c2_5625V3.1
Medtr4g021350.1	Glyma.04G125100.1	MDP0000274322	AT2G26980.4	BnaA01g34730D	Bo3g036850.1	Bra006691	Gh_A08G1401	Cotton_A_39713_BGI-A2_v1.0	Gorai.004G053500.2	Potri.003G192200.1	GSVIVT01016767001	Solyc04g074170.1.1	GRMZM2G050851_T01	LOC_Os03g14450.1	Aco019079.1	GSMUA_Achr1T15350_001	p5_sc00048.V1.gene53	evm_27.model.AmTr_v1.0_scaffold00058.238		Pp3c3_10430V3.1
Medtr4g021410.1	Glyma.04G144300.1	MDP0000659260	AT2G28550.3	BnaC03g14960D	Bo3g036840.1	Bra006692	Gh_A08G1400	Cotton_A_01676_BGI-A2_v1.0	Gorai.004G064100.1	Potri.003G219900.1	GSVIVT01016768001	Solyc04g076680.2.1	GRMZM2G050984_T01	LOC_Os03g15570.1	Aco011488.1	GSMUA_Achr1T17150_001	p5_sc00049.V1.gene177	evm_27.model.AmTr_v1.0_scaffold00059.151		Pp3c3_13510V3.1
Medtr4g021450.1	Glyma.04G147500.1	MDP0000939633	AT2G28610.1	BnaAnng13220D	Bo3g036830.1	Bra006811	Gh_D10G2357	Cotton_A_01691_BGI-A2_v1.0	Gorai.004G070500.1	Potri.004G026600.1	GSVIVT01017315001	Solyc04g077260.2.1	GRMZM2G051103_T01	LOC_Os03g15660.1	Aco011571.1	GSMUA_Achr1T18230_001	p5_sc00049.V1.gene228	evm_27.model.AmTr_v1.0_scaffold00059.174		Pp3c3_16780V3.1
Medtr4g031120.1	Glyma.04G157000.1	MDP0000162816	AT2G28900.1	BnaA05g28590D	Bo3g036120.1	Bra006866	Gh_D05G2713	Cotton_A_01697_BGI-A2_v1.0	Gorai.004G070600.1	Potri.004G033100.1	GSVIVT01017339001	Solyc04g078300.2.1	GRMZM2G051256_T01	LOC_Os03g16090.1	Aco003063.1	GSMUA_Achr1T18440_001	p5_sc00049.V1.gene399	evm_27.model.AmTr_v1.0_scaffold00059.192		Pp3c3_19360V3.1
Medtr4g035430.1	Glyma.04G166900.1	MDP0000164048	AT2G31230.1	BnaCnng27470D	Bo3g036100.1	Bra006961	Gh_D12G1076	Cotton_A_03513_BGI-A2_v1.0	Gorai.004G070700.1	Potri.004G040300.1	GSVIVT01017542001	Solyc04g078320.2.1	GRMZM2G051528_T01	LOC_Os03g17150.1	Aco002824.1	GSMUA_Achr1T18610_001	p5_sc00050.V1.gene171	evm_27.model.AmTr_v1.0_scaffold00059.69		Pp3c3_19630V3.1
Medtr4g049450.1	Glyma.04G170100.1	MDP0000252405	AT2G31360.1	BnaAnng13560D	Bo3g035240.1	Bra007032	Gh_D12G0960	Cotton_A_03533_BGI-A2_v1.0	Gorai.004G070800.1	Potri.004G040400.1	GSVIVT01017571001	Solyc04g078640.1.1	GRMZM2G052045_T01	LOC_Os03g17700.1	Aco002673.1	GSMUA_Achr1T18990_001	p5_sc00050.V1.gene638	evm_27.model.AmTr_v1.0_scaffold00061.166		Pp3c3_25610V3.7
Medtr4g054360.1	Glyma.04G173400.1	MDP0000308922	AT2G31660.1	BnaC08g48270D	Bo3g034810.1	Bra007123	Gh_D12G0959	Cotton_A_03553_BGI-A2_v1.0	Gorai.004G084300.1	Potri.004G047500.1	GSVIVT01017670001	Solyc04g078650.2.1	GRMZM2G052377_T01	LOC_Os03g17790.1	Aco002654.1	GSMUA_Achr1T19010_001	p5_sc00052.V1.gene210	evm_27.model.AmTr_v1.0_scaffold00064.19		Pp3c3_2760V3.1
Medtr4g054740.1	Glyma.04G187300.1	MDP0000470422	AT2G32460.1	BnaAnng37390D	Bo3g034760.1	Bra007177	Gh_D12G0958	Cotton_A_03591_BGI-A2_v1.0	Gorai.004G085900.1	Potri.004G047600.1	GSVIVT01017716001	Solyc04g079840.2.1	GRMZM2G052423_T01	LOC_Os03g18140.1	Aco003040.1	GSMUA_Achr1T21540_001	p5_sc00053.V1.gene140	evm_27.model.AmTr_v1.0_scaffold00065.129		Pp3c3_3140V3.1
Medtr4g054860.1	Glyma.04G197600.1	MDP0000812154	AT2G33710.2	BnaCnng27850D	Bo3g034490.1	Bra007206	Gh_D12G0951	Cotton_A_03604_BGI-A2_v1.0	Gorai.004G125900.1	Potri.004G051700.1	GSVIVT01017836001	Solyc04g080460.2.1	GRMZM2G052435_T03	LOC_Os03g18480.1	Aco011559.1	GSMUA_Achr1T22380_001	p5_sc00053.V1.gene220	evm_27.model.AmTr_v1.0_scaffold00068.74		Pp3c3_31490V3.2
Medtr4g060510.1	Glyma.04G200500.1	MDP0000187687	AT2G35700.1	BnaCnng27900D	Bo7g082250.1	Bra007341	Gh_A10G1057	Cotton_A_03605_BGI-A2_v1.0	Gorai.004G128200.1	Potri.004G051800.1	GSVIVT01018226001	Solyc04g080910.1.1	GRMZM2G052606_T01	LOC_Os03g18729.1	Aco013236.1	GSMUA_Achr1T23090_001	p5_sc00054.V1.gene167	evm_27.model.AmTr_v1.0_scaffold00068.49		Pp3c3_31500V3.1
Medtr4g061130.1	Glyma.04G201700.1	MDP0000910638	AT2G36080.1	BnaAnng37500D	Bo7g082650.1	Bra007419	Gh_D12G0666	Cotton_A_03606_BGI-A2_v1.0	Gorai.004G130900.1	Potri.004G064300.1	GSVIVT01018270001	Solyc04g082690.1.1	GRMZM2G052667_T01	LOC_Os03g20090.1	Aco013173.1	GSMUA_Achr1T23990_001	p5_sc00057.V1.gene273	evm_27.model.AmTr_v1.0_scaffold00068.46		Pp3c3_3160V3.1
Medtr4g061200.1	Glyma.04G201900.1	MDP0000413387	AT2G36450.1	BnaA08g25580D	Bo4g004500.1	Bra007475	Gh_D12G0675	Cotton_A_03607_BGI-A2_v1.0	Gorai.004G133800.1	Potri.004G081000.1	GSVIVT01018271001	Solyc04g082790.2.1	GRMZM2G052890_T01	LOC_Os03g20380.1	Aco013781.1	GSMUA_Achr1T25120_001	p5_sc00057.V1.gene274	evm_27.model.AmTr_v1.0_scaffold00068.48		Pp3c3_31770V3.2
Medtr4g061320.1	Glyma.04G205100.1	MDP0000467753	AT2G36530.1	BnaA08g25140D	Bo1g004940.1	Bra007476	Gh_D12G0676	Cotton_A_05619_BGI-A2_v1.0	Gorai.004G134500.1	Potri.004G086300.1	GSVIVT01018517001	Solyc05g005020.2.1	GRMZM2G053503_T02	LOC_Os03g22170.1	Aco020962.1	GSMUA_Achr1T25890_001	p5_sc00057.V1.gene488	evm_27.model.AmTr_v1.0_scaffold00069.106		Pp3c3_31810V3.2
Medtr4g061330.1	Glyma.04G217400.2	MDP0000197160	AT2G36890.1	BnaA08g24920D	Bo1g004960.1	Bra007539	Gh_D12G0658	Cotton_A_05641_BGI-A2_v1.0	Gorai.004G135700.1	Potri.004G088100.1	GSVIVT01018577001	Solyc05g007690.1.1	GRMZM2G053987_T02	LOC_Os03g24870.1	Aco013198.1	GSMUA_Achr1T26080_001	p5_sc00058.V1.gene525	evm_27.model.AmTr_v1.0_scaffold00069.105		Pp3c3_33930V3.2
Medtr4g068510.1	Glyma.04G235900.1	MDP0000305353	AT2G37760.2	BnaA08g24910D	Bo1g005350.1	Bra007588	Gh_A09G0478	Cotton_A_05642_BGI-A2_v1.0	Gorai.004G140500.1	Potri.004G115600.1	GSVIVT01018745001	Solyc05g007710.2.1	GRMZM2G054048_T01	LOC_Os03g25460.1	Aco013227.1	GSMUA_Achr1T26520_001	p5_sc00059.V1.gene125	evm_27.model.AmTr_v1.0_scaffold00071.203		Pp3c3_35530V3.1
Medtr4g068520.1	Glyma.04G238700.1	MDP0000235313	AT2G37770.2	BnaA08g24660D	Bo1g005900.1	Bra007646	Gh_D07G1796	Cotton_A_05656_BGI-A2_v1.0	Gorai.004G142800.1	Potri.004G118000.1	GSVIVT01018750001	Solyc05g008250.1.1	GRMZM2G054111_T01	LOC_Os03g26130.1	Aco022929.1	GSMUA_Achr1T27990_001	p5_sc00060.V1.gene73	evm_27.model.AmTr_v1.0_scaffold00077.195		Pp3c3_6830V3.1
Medtr4g070080.1	Glyma.04G251400.1	MDP0000809452	AT2G37790.1	BnaA08g24570D	Bo1g006000.1	Bra007720	Gh_D07G1814	Cotton_A_05679_BGI-A2_v1.0	Gorai.004G147600.1	Potri.004G126700.1	GSVIVT01018771001	Solyc05g009230.1.1	GRMZM2G055070_T01	LOC_Os03g27090.1	Aco013189.1	GSMUA_Achr2T01830_001	p5_sc00060.V1.gene75	evm_27.model.AmTr_v1.0_scaffold00078.71		Pp3c3_9430V3.1
Medtr4g070140.1	Glyma.04G253500.1	MDP0000330039	AT2G38905.1	BnaA08g24520D	Bo1g006820.1	Bra007963	Gh_D07G1816	Cotton_A_05698_BGI-A2_v1.0	Gorai.004G149500.1	Potri.004G138000.1	GSVIVT01018787001	Solyc05g009450.1.1	GRMZM2G055158_T01	LOC_Os03g28080.1	Aco013130.1	GSMUA_Achr2T02970_001	p5_sc00061.V1.gene130	evm_27.model.AmTr_v1.0_scaffold00078.165		Pp3c4_12510V3.1
Medtr4g070190.1	Glyma.04G257100.5	MDP0000260963	AT2G39250.1	BnaC03g29580D	Bo1g006880.1	Bra007975	Gh_D02G0947	Cotton_A_05713_BGI-A2_v1.0	Gorai.004G150800.1	Potri.004G141200.1	GSVIVT01018949001	Solyc05g014290.2.1	GRMZM2G055180_T01	LOC_Os03g29614.1	Aco010195.1	GSMUA_Achr2T04200_001	p5_sc00061.V1.gene131	evm_27.model.AmTr_v1.0_scaffold00078.61		Pp3c4_14760V3.1
Medtr4g073420.1	Glyma.05G020900.2	MDP0000258046	AT2G39810.1	BnaC03g29590D	Bo1g007330.1	Bra008131	Gh_D02G0963	Cotton_A_05930_BGI-A2_v1.0	Gorai.004G151000.1	Potri.004G149100.2	GSVIVT01019041001	Solyc05g014430.1.1	GRMZM2G055204_T01	LOC_Os03g31550.1	Aco013092.1	GSMUA_Achr2T04730_001	p5_sc00062.V1.gene270	evm_27.model.AmTr_v1.0_scaffold00079.2		Pp3c4_17500V3.1
Medtr4g078710.1	Glyma.05G027000.1	MDP0000301544	AT2G40150.1	BnaC03g29600D	Bo4g136970.1	Bra008142	Gh_D08G0562	Cotton_A_07259_BGI-A2_v1.0	Gorai.004G157600.1	Potri.004G152700.2	GSVIVT01019042001	Solyc05g014460.1.1	GRMZM2G055499_T01	LOC_Os03g38210.1	Aco013133.1	GSMUA_Achr2T10490_001	p5_sc00062.V1.gene273	evm_27.model.AmTr_v1.0_scaffold00080.47		Pp3c4_23930V3.1
Medtr4g082230.1	Glyma.05G040700.1	MDP0000144744	AT2G40220.1	BnaC03g29610D	Bo8g068420.1	Bra008149	Gh_A07G1228	Cotton_A_07272_BGI-A2_v1.0	Gorai.004G159400.4	Potri.004G155300.1	GSVIVT01019406001	Solyc05g015650.2.1	GRMZM2G055575_T01	LOC_Os03g42820.2	Aco013021.1	GSMUA_Achr2T06040_001	p5_sc00064.V1.gene250	evm_27.model.AmTr_v1.0_scaffold00085.65		Pp3c4_25130V3.1
Medtr4g086160.1	Glyma.05G049900.1	MDP0000742771	AT2G40340.1	BnaA09g30810D	Bo8g068370.1	Bra008160	Gh_A07G1220	Cotton_A_10311_BGI-A2_v1.0	Gorai.004G165300.1	Potri.004G172600.1	GSVIVT01019519001	Solyc05g015730.1.1	GRMZM2G055717_T01	LOC_Os03g42840.1	Aco013105.1	GSMUA_Achr2T06050_001	p5_sc00065.V1.gene42	evm_27.model.AmTr_v1.0_scaffold00097.53		Pp3c4_2530V3.1
Medtr4g086190.1	Glyma.05G051700.1	MDP0000286143	AT2G40350.1	BnaA09g30490D	Bo8g068030.1	Bra008184	Gh_A07G1318	Cotton_A_10326_BGI-A2_v1.0	Gorai.004G165800.1	Potri.004G174400.1	GSVIVT01019544001	Solyc05g046010.2.1	GRMZM2G055782_T01	LOC_Os03g43440.1	Aco010173.1	GSMUA_Achr2T07300_001	p5_sc00065.V1.gene49	evm_27.model.AmTr_v1.0_scaffold00098.35		Pp3c4_2660V3.1
Medtr4g086220.1	Glyma.05G057000.1	MDP0000148689	AT2G40880.1	BnaA09g30390D	Bo8g067910.1	Bra008200	Gh_A07G1204	Cotton_A_10329_BGI-A2_v1.0	Gorai.004G172700.1	Potri.004G187000.1	GSVIVT01019699001	Solyc05g046020.2.1	GRMZM2G056252_T02	LOC_Os03g46770.1	Aco010274.1	GSMUA_Achr2T07690_001	p5_sc00068.V1.gene345	evm_27.model.AmTr_v1.0_scaffold00083.33		Pp3c4_2680V3.3
Medtr4g087620.1	Glyma.05G057100.1	MDP0000407613	AT2G42530.1	BnaC09g47380D	Bo8g067690.1	Bra008242	Gh_A07G1299	Cotton_A_10375_BGI-A2_v1.0	Gorai.004G183500.1	Potri.004G210200.1	GSVIVT01019860001	Solyc05g046030.2.1	GRMZM2G056407_T02	LOC_Os03g49190.1	Aco013106.1	GSMUA_Achr2T07780_001	p5_sc00068.V1.gene454	evm_27.model.AmTr_v1.0_scaffold00086.94		Pp3c4_5270V3.1
Medtr4g091490.1	Glyma.05G057200.1	MDP0000509949	AT2G42540.2	BnaC09g47120D	Bo8g067170.1	Bra008257	Gh_A07G1297	Cotton_A_11528_BGI-A2_v1.0	Gorai.004G183600.1	Potri.004G215100.1	GSVIVT01019945001	Solyc05g047600.2.1	GRMZM2G056786_T01	LOC_Os03g49640.1	Aco028360.1	GSMUA_Achr2T07930_001	p5_sc00069.V1.gene445	evm_27.model.AmTr_v1.0_scaffold00089.56		Pp3c5_24460V3.1
Medtr4g097160.1	Glyma.05G057300.1	MDP0000175835	AT2G42830.2	BnaC09g46540D	Bo8g066410.1	Bra008343	Gh_A07G1283	Cotton_A_11543_BGI-A2_v1.0	Gorai.004G183700.1	Potri.005G001600.1	GSVIVT01020070001	Solyc05g047690.2.1	GRMZM2G056804_T01	LOC_Os03g52700.1	Aco007409.1	GSMUA_Achr2T08060_001	p5_sc00069.V1.gene79	evm_27.model.AmTr_v1.0_scaffold00091.4		Pp3c5_2900V3.1
Medtr4g100380.1	Glyma.05G057400.1	MDP0000294761	AT2G43790.1	BnaC09g46500D	Bo8g065080.1	Bra008460	Gh_D13G1045	Cotton_A_11582_BGI-A2_v1.0	Gorai.004G191400.3	Potri.005G002100.1	GSVIVT01020355001	Solyc05g048830.2.1	GRMZM2G057027_T02	LOC_Os03g55850.1	Aco000590.1	GSMUA_Achr2T08720_001	p5_sc00070.V1.gene400	evm_27.model.AmTr_v1.0_scaffold00092.53		Pp3c5_4660V3.1
Medtr4g100420.1	Glyma.05G057500.1	MDP0000816018	AT2G43930.1	BnaA09g44150D	Bo8g065030.1	Bra008567	Gh_D13G1028	Cotton_A_12240_BGI-A2_v1.0	Gorai.004G195000.1	Potri.005G037300.1	GSVIVT01020404001	Solyc05g049970.2.1	GRMZM2G057386_T01	LOC_Os03g56090.1	Aco010919.1	GSMUA_Achr2T09430_001	p5_sc00070.V1.gene418	evm_27.model.AmTr_v1.0_scaffold00095.55		Pp3c5_7750V3.1
Medtr4g100450.1	Glyma.05G057700.1	MDP0000806021	AT2G44840.1	BnaA09g44290D	Bo8g064940.1	Bra008596	Gh_D10G0171	Cotton_A_13289_BGI-A2_v1.0	Gorai.004G195100.1	Potri.005G053700.3	GSVIVT01020584001	Solyc05g050790.1.1	GRMZM2G057966_T01	LOC_Os03g60120.1	Aco000286.1	GSMUA_Achr2T20280_001	p5_sc00070.V1.gene421	evm_27.model.AmTr_v1.0_scaffold00095.73		Pp3c5_7880V3.2
Medtr4g100650.1	Glyma.05G057800.1	MDP0000242009	AT2G44940.1	BnaA09g44500D	Bo9g011440.1	Bra008661	Gh_A05G1082	Cotton_A_14000_BGI-A2_v1.0	Gorai.004G195200.1	Potri.005G063900.1	GSVIVT01021024001	Solyc05g050830.1.1	GRMZM2G058158_T01	LOC_Os03g60430.2	Aco000347.1	GSMUA_Achr2T20600_001	p5_sc00072.V1.gene364	evm_27.model.AmTr_v1.0_scaffold00095.56		Pp3c5_7920V3.1
Medtr4g100720.1	Glyma.05G061900.1	MDP0000279943	AT2G45180.1	BnaA02g34800D	Bo9g011380.1	Bra008705	Gh_A05G0237	Cotton_A_14043_BGI-A2_v1.0	Gorai.004G195300.1	Potri.005G074500.1	GSVIVT01021060001	Solyc05g051550.1.1	GRMZM2G059285_T01	LOC_Os03g61990.2	Aco000059.1	GSMUA_Achr2T20760_001	p5_sc00073.V1.gene16	evm_27.model.AmTr_v1.0_scaffold00096.106		Pp3c5_810V3.1
Medtr4g101260.1	Glyma.05G062100.1	MDP0000146221	AT2G45640.1	BnaCnng28250D	Bo9g011210.1	Bra008723	Gh_D11G2718	Cotton_A_19121_BGI-A2_v1.0	Gorai.004G196700.1	Potri.005G077300.1	GSVIVT01021098001	Solyc05g051830.2.1	GRMZM2G059314_T01	LOC_Os03g64260.1	Aco016213.1	GSMUA_Achr2T11140_001	p5_sc00073.V1.gene208	evm_27.model.AmTr_v1.0_scaffold00099.26		Pp3c5_820V3.1
Medtr4g101280.1	Glyma.05G063500.1	MDP0000538670	AT2G46070.1	BnaAnng13660D	Bo9g010860.1	Bra008740	Gh_D11G2817	Cotton_A_19198_BGI-A2_v1.0	Gorai.004G196800.1	Potri.005G087200.1	GSVIVT01021232001	Solyc05g052030.1.1	GRMZM2G059453_T01	LOC_Os04g02820.1	Aco023825.1	GSMUA_Achr2T11170_001	p5_sc00073.V1.gene324	evm_27.model.AmTr_v1.0_scaffold00099.104		Pp3c5_880V3.1
Medtr4g101310.1	Glyma.05G063600.1	MDP0000764803	AT2G46270.1	BnaAnng37700D	Bo9g009760.1	Bra008764	Gh_D11G2586	Cotton_A_19436_BGI-A2_v1.0	Gorai.004G199700.1	Potri.005G096600.1	GSVIVT01021303001	Solyc05g052040.1.1	GRMZM2G059939_T02	LOC_Os04g08034.2	Aco003259.1	GSMUA_Achr2T11880_001	p5_sc00074.V1.gene36	evm_27.model.AmTr_v1.0_scaffold00099.59		Pp3c5_9970V3.1
Medtr4g101330.1	Glyma.05G066800.1	MDP0000317257	AT2G46310.1	BnaCnng73230D	Bo9g009020.1	Bra008793	Gh_A07G1617	Cotton_A_19949_BGI-A2_v1.0	Gorai.004G199800.1	Potri.005G098100.1	GSVIVT01021385001	Solyc05g052050.1.1	GRMZM2G060206_T01	LOC_Os04g18650.1	Aco003304.1	GSMUA_Achr2T11990_001	p5_sc00075.V1.gene84	evm_27.model.AmTr_v1.0_scaffold00100.19		Pp3c6_19350V3.1
Medtr4g108150.1	Glyma.05G072600.1	MDP0000520807	AT2G46510.1	BnaA02g36550D	Bo9g008700.1	Bra008835	Gh_A07G1605	Cotton_A_20483_BGI-A2_v1.0	Gorai.004G199900.1	Potri.005G111600.1	GSVIVT01021541001	Solyc05g052410.1.1	GRMZM2G060465_T01	LOC_Os04g23550.1	Aco016197.1	GSMUA_Achr2T12550_001	p5_sc00076.V1.gene185	evm_27.model.AmTr_v1.0_scaffold00100.44		Pp3c6_20480V3.2
Medtr4g108350.1	Glyma.05G083700.1	MDP0000293674	AT2G46870.1	BnaA01g36520D	Bo9g008370.1	Bra008875	Gh_D09G1995	Cotton_A_22693_BGI-A2_v1.0	Gorai.004G200000.1	Potri.005G112000.1	GSVIVT01021781001	Solyc05g052540.1.1	GRMZM2G060517_T01	LOC_Os04g26841.1	Aco016696.1	GSMUA_Achr2T13650_001	p5_sc00076.V1.gene30	evm_27.model.AmTr_v1.0_scaffold00101.77		Pp3c6_22030V3.1
Medtr4g108430.1	Glyma.05G091200.1	MDP0000401140	AT2G47460.1	BnaAnng37980D	Bo9g008340.1	Bra008952	Gh_D09G2147	Cotton_A_22712_BGI-A2_v1.0	Gorai.004G200400.1	Potri.005G128800.1	GSVIVT01021910001	Solyc05g052950.2.1	GRMZM2G060669_T05	LOC_Os04g26850.2	Aco003212.1	GSMUA_Achr2T14770_001	p5_sc00084.V1.gene124	evm_27.model.AmTr_v1.0_scaffold00107.26		Pp3c6_23240V3.1
Medtr4g111920.1	Glyma.05G092800.1	MDP0000166392	AT2G47520.1	BnaA05g35320D	Bo9g008020.1	Bra008985	Gh_A03G2142	Cotton_A_23602_BGI-A2_v1.0	Gorai.004G201900.1	Potri.005G128900.1	GSVIVT01022022001	Solyc05g052980.2.1	GRMZM2G060876_T01	LOC_Os04g31900.1	Aco003196.1	GSMUA_Achr2T16080_001	p5_sc00084.V1.gene192	evm_27.model.AmTr_v1.0_scaffold00107.24		Pp3c6_26080V3.3
Medtr4g112490.1	Glyma.05G100500.1	MDP0000825447	AT2G48020.2	BnaCnng29120D	Bo9g007590.1	Bra009055	Gh_A04G0794	Cotton_A_23603_BGI-A2_v1.0	Gorai.004G214400.1	Potri.005G140700.1	GSVIVT01022076001	Solyc05g053150.1.1	GRMZM2G061487_T01	LOC_Os04g32460.1	Aco003262.1	GSMUA_Achr2T17540_001	p5_sc00084.V1.gene443	evm_27.model.AmTr_v1.0_scaffold00109.2		Pp3c6_28290V3.1
Medtr4g114570.1	Glyma.05G106100.1	MDP0000122747	AT3G01140.1	BnaCnng29520D	Bo9g170060.1	Bra009112	Gh_A04G0793	Cotton_A_23615_BGI-A2_v1.0	Gorai.004G231100.1	Potri.005G140900.1	GSVIVT01022081001	Solyc05g053330.2.1	GRMZM2G061821_T01	LOC_Os04g32570.1	Aco003615.1	GSMUA_Achr2T17810_001	p5_sc00085.V1.gene137	evm_27.model.AmTr_v1.0_scaffold00111.88		Pp3c6_28370V3.1
Medtr4g114670.1	Glyma.05G109200.1	MDP0000890854	AT3G01280.1	BnaC09g00530D	Bo9g169270.1	Bra009132	Gh_A06G0174	Cotton_A_25067_BGI-A2_v1.0	Gorai.004G246800.1	Potri.005G144400.1	GSVIVT01022182001	Solyc05g053780.2.1	GRMZM2G062651_T01	LOC_Os04g32620.1	Aco016748.1	GSMUA_Achr2T17960_001	p5_sc00085.V1.gene297	evm_27.model.AmTr_v1.0_scaffold00111.109		Pp3c6_6590V3.1
Medtr4g118610.1	Glyma.05G121100.1	MDP0000157940	AT3G01530.1	BnaC09g00720D	Bo3g005530.1	Bra009245	Gh_D05G1343	Cotton_A_25811_BGI-A2_v1.0	Gorai.004G268300.1	Potri.005G150700.1	GSVIVT01022277001	Solyc05g055030.1.1	GRMZM2G064302_T01	LOC_Os04g34970.1	Aco028572.1	GSMUA_Achr2T18090_001	p5_sc00092.V1.gene246	evm_27.model.AmTr_v1.0_scaffold00111.94		Pp3c6_9970V3.2
Medtr4g121460.1	Glyma.05G123200.1	MDP0000288808	AT3G01570.1	BnaA09g00610D	Bo3g005470.1	Bra009250	Gh_D05G1351	Cotton_A_25833_BGI-A2_v1.0	Gorai.004G269400.1	Potri.005G164900.1	GSVIVT01022665001	Solyc05g056490.2.1	GRMZM2G064613_T01	LOC_Os04g37730.1	Aco028573.1	GSMUA_Achr2T18430_001	p5_sc00095.V1.gene147	evm_27.model.AmTr_v1.0_scaffold00111.25		Pp3c7_1240V3.1
Medtr4g128670.1	Glyma.05G132200.1	MDP0000595715	AT3G02940.1	BnaA09g00640D	Bo3g005100.1	Bra009272	Gh_A03G0802	Cotton_A_25837_BGI-A2_v1.0	Gorai.004G276500.1	Potri.005G167400.1	GSVIVT01023032001	Solyc06g005170.2.1	GRMZM2G064701_T01	LOC_Os04g38740.1	Aco003651.1	GSMUA_Achr2T18440_001	p5_sc00099.V1.gene10	evm_27.model.AmTr_v1.0_scaffold00114.66		Pp3c7_16750V3.1
Medtr4g129420.1	Glyma.05G148300.1	MDP0000199242	AT3G03200.1	BnaA09g01370D	Bo3g004500.1	Bra009355	Gh_D03G0942	Cotton_A_26358_BGI-A2_v1.0	Gorai.004G281600.1	Potri.005G168700.1	GSVIVT01023037001	Solyc06g005310.2.1	GRMZM2G064744_T01	LOC_Os04g38770.1	Aco022880.1	GSMUA_Achr2T18500_001	p5_sc00099.V1.gene142	evm_27.model.AmTr_v1.0_scaffold00115.2		Pp3c7_1950V3.1
Medtr4g130670.1	Glyma.05G163200.2	MDP0000248895	AT3G04390.1	BnaA06g37010D	Bo3g004290.1	Bra009356	Gh_D03G0861	Cotton_A_27019_BGI-A2_v1.0	Gorai.004G285200.1	Potri.005G169100.1	GSVIVT01023048001	Solyc06g008470.1.1	GRMZM2G064988_T02	LOC_Os04g39470.1	Aco003376.1	GSMUA_Achr2T18540_001	p5_sc00099.V1.gene143	evm_27.model.AmTr_v1.0_scaffold00119.48		Pp3c7_20170V3.1
Medtr5g005440.1	Glyma.05G179900.1	MDP0000203818	AT3G04740.1	BnaA06g37380D	Bo3g003800.1	Bra009382	Gh_D03G0882	Cotton_A_27634_BGI-A2_v1.0	Gorai.004G285900.1	Potri.005G172200.1	GSVIVT01023068001	Solyc06g009710.2.1	GRMZM2G065538_T01	LOC_Os04g42950.1	Aco029343.1	GSMUA_Achr2T19320_001	p5_sc00099.V1.gene146	evm_27.model.AmTr_v1.0_scaffold00129.86		Pp3c7_20200V3.1
Medtr5g007300.1	Glyma.05G186700.1	MDP0000203813	AT3G05880.1	BnaC03g61740D	Bo3g001110.1	Bra009743	Gh_D03G0908	Cotton_A_28624_BGI-A2_v1.0	Gorai.004G289800.1	Potri.005G174300.1	GSVIVT01023079001	Solyc06g034040.1.1	GRMZM2G066120_T01	LOC_Os04g43680.1	Aco002582.1	GSMUA_Achr2T19380_001	p5_sc00099.V1.gene341	evm_27.model.AmTr_v1.0_scaffold00129.96		Pp3c7_2300V3.1
Medtr5g007310.1	Glyma.05G200100.1	MDP0000255642	AT3G05890.1	BnaC03g22970D	Bo3g001040.1	Bra009824	Gh_A10G1496	Cotton_A_28625_BGI-A2_v1.0	Gorai.004G292600.1	Potri.005G176000.1	GSVIVT01023363001	Solyc06g035570.1.1	GRMZM2G066158_T01	LOC_Os04g44670.1	Aco022092.1	GSMUA_Achr2T19950_001	p5_sc00099.V1.gene42	evm_27.model.AmTr_v1.0_scaffold00133.30		Pp3c7_23450V3.1
Medtr5g007370.1	Glyma.05G208300.1	MDP0000099046	AT3G06490.1	BnaC08g42550D	Bo3g063910.1	Bra009862	Gh_A10G1483	Cotton_A_28627_BGI-A2_v1.0	Gorai.005G011100.1	Potri.005G195000.1	GSVIVT01023531001	Solyc06g035700.1.1	GRMZM2G066587_T01	LOC_Os04g44710.1	Aco022113.1	GSMUA_Achr2T21430_001	p5_sc00101.V1.gene157	evm_27.model.AmTr_v1.0_scaffold00133.31		Pp3c7_23490V3.1
Medtr5g008470.1	Glyma.05G211000.1	MDP0000168442	AT3G06510.2	BnaC08g42690D	Bo3g064320.1	Bra009910	Gh_D02G1846	Cotton_A_28628_BGI-A2_v1.0	Gorai.005G017400.4	Potri.005G196700.1	GSVIVT01023629001	Solyc06g050520.1.1	GRMZM2G066870_T01	LOC_Os04g45060.1	Aco015008.1	GSMUA_Achr2T21800_001	p5_sc00102.V1.gene238	evm_27.model.AmTr_v1.0_scaffold00405.1		Pp3c7_3360V3.1
Medtr5g008550.1	Glyma.05G211200.1	MDP0000248272	AT3G08000.1	BnaC08g42830D	Bo3g065150.1	Bra010021	Gh_D02G1845	Cotton_A_28629_BGI-A2_v1.0	Gorai.005G028100.1	Potri.005G208600.1	GSVIVT01024036001	Solyc06g051350.2.1	GRMZM2G067402_T01	LOC_Os04g46200.1	Aco002215.1	GSMUA_Achr2T21900_001	p5_sc00104.V1.gene304	evm_27.model.AmTr_v1.0_scaffold00137.2		Pp3c7_4770V3.1
Medtr5g008590.1	Glyma.05G214400.1	MDP0000279733	AT3G08500.1	BnaC08g42900D	Bo3g066010.1	Bra010022	Gh_D02G1817	Cotton_A_29989_BGI-A2_v1.0	Gorai.005G046300.1	Potri.005G219600.1	GSVIVT01024055001	Solyc06g051840.1.1	GRMZM2G068967_T01	LOC_Os04g46220.1	Aco002425.1	GSMUA_Achr2T22010_001	p5_sc00112.V1.gene268	evm_27.model.AmTr_v1.0_scaffold00139.15		Pp3c7_6260V3.1
Medtr5g009410.1	Glyma.05G228100.2	MDP0000161249	AT3G11020.1	BnaC08g42910D	Bo3g066710.1	Bra010085	Gh_D02G1795	Cotton_A_30006_BGI-A2_v1.0	Gorai.005G049200.1	Potri.005G223100.1	GSVIVT01024328001	Solyc06g051970.2.1	GRMZM2G069028_T01	LOC_Os04g46240.1	Aco002445.1	GSMUA_Achr2T22040_001	p5_sc00112.V1.gene269	evm_27.model.AmTr_v1.0_scaffold00143.17		Pp3c7_6560V3.2
Medtr5g009620.1	Glyma.05G234600.1	MDP0000226115	AT3G11260.1	BnaC08g43500D	Bo5g010160.1	Bra010178	Gh_D02G1788	Cotton_A_30410_BGI-A2_v1.0	Gorai.005G049300.1	Potri.005G223300.1	GSVIVT01024353001	Solyc06g053610.2.1	GRMZM2G069126_T01	LOC_Os04g46250.1	Aco002244.1	GSMUA_Achr2T22640_001	p5_sc00112.V1.gene295	evm_27.model.AmTr_v1.0_scaffold00143.19		Pp3c8_17590V3.1
Medtr5g010020.1	Glyma.05G245900.1	MDP0000879759	AT3G11410.1	BnaCnng30150D	Bo5g009920.1	Bra010196	Gh_D02G1879	Cotton_A_31330_BGI-A2_v1.0	Gorai.005G054900.1	Potri.005G224100.1	GSVIVT01024357001	Solyc06g054630.1.1	GRMZM2G069325_T02	LOC_Os04g46400.1	Aco017875.1	GSMUA_Achr3T00370_001	p5_sc00113.V1.gene191	evm_27.model.AmTr_v1.0_scaffold00146.45		Pp3c8_18070V3.2
Medtr5g010030.1	Glyma.06G003800.1	MDP0000787808	AT3G11440.1	BnaC04g53270D	Bo5g009450.1	Bra010210	Gh_D02G1875	Cotton_A_31838_BGI-A2_v1.0	Gorai.005G056400.1	Potri.005G233300.1	GSVIVT01024652001	Solyc06g060980.1.1	GRMZM2G070523_T01	LOC_Os04g46410.1	Aco002526.1	GSMUA_Achr3T01650_001	p5_sc00113.V1.gene224	evm_27.model.AmTr_v1.0_scaffold00148.56		Pp3c8_2690V3.1
Medtr5g010910.1	Glyma.06G012600.1	MDP0000238942	AT3G11580.1	BnaCnng30700D	Bo5g009360.1	Bra010383	Gh_A03G0759	Cotton_A_32694_BGI-A2_v1.0	Gorai.005G068900.1	Potri.006G002900.1	GSVIVT01024962001	Solyc06g063070.2.1	GRMZM2G070849_T01	LOC_Os04g46440.1	Aco016843.1	GSMUA_Achr3T03750_001	p5_sc00113.V1.gene311	evm_27.model.AmTr_v1.0_scaffold00150.32		Pp3c8_6890V3.1
Medtr5g010930.1	Glyma.06G015200.1	MDP0000462145	AT3G12120.1	BnaCnng31260D	Bo5g009350.1	Bra010389	Gh_A03G0579	Cotton_A_32735_BGI-A2_v1.0	Gorai.005G077100.1	Potri.006G033200.1	GSVIVT01025075001	Solyc06g065100.2.1	GRMZM2G070978_T02	LOC_Os04g46810.1	Aco011077.1	GSMUA_Achr3T04360_001	p5_sc00120.V1.gene24	evm_27.model.AmTr_v1.0_scaffold00154.7		Pp3c8_7340V3.1
Medtr5g010940.1	Glyma.06G028300.1	MDP0000200272	AT3G12490.2	BnaC04g52120D	Bo5g009290.1	Bra010460	Gh_A03G0623	Cotton_A_33211_BGI-A2_v1.0	Gorai.005G078100.1	Potri.006G054500.1	GSVIVT01025091001	Solyc06g065480.2.1	GRMZM2G072582_T02	LOC_Os04g46820.1	Aco014950.1	GSMUA_Achr3T04450_001	p5_sc00121.V1.gene70	evm_27.model.AmTr_v1.0_scaffold00156.23		Pp3c9_10290V3.1
Medtr5g012910.1	Glyma.06G029700.1	MDP0000152575	AT3G12720.1	BnaCnng31550D	Bo5g007460.1	Bra010461	Gh_A03G0649	Cotton_A_38822_BGI-A2_v1.0	Gorai.005G091700.1	Potri.006G062800.1	GSVIVT01025100001	Solyc06g065820.2.1	GRMZM2G072926_T01	LOC_Os04g46830.1	Aco028822.1	GSMUA_Achr3T10060_001	p5_sc00121.V1.gene71	evm_27.model.AmTr_v1.0_scaffold00244.2		Pp3c9_1370V3.1
Medtr5g013560.1	Glyma.06G041800.1	MDP0000297646	AT3G12820.1	BnaA04g28770D	Bo5g007320.1	Bra010465	Gh_A03G0524	Cotton_A_38823_BGI-A2_v1.0	Gorai.005G093500.1	Potri.006G069400.1	GSVIVT01025105001	Solyc06g065970.1.1	GRMZM2G073047_T01	LOC_Os04g48350.1	Aco022517.1	GSMUA_Achr3T10100_001	p5_sc00121.V1.gene9	evm_27.model.AmTr_v1.0_scaffold00247.3		Pp3c9_15975V3.1
Medtr5g014990.1	Glyma.06G042100.2	MDP0000257929	AT3G12915.1	BnaC04g53460D	Bo5g007300.1	Bra010474	Gh_D11G2230	Cotton_A_39858_BGI-A2_v1.0	Gorai.005G100600.1	Potri.006G080300.1	GSVIVT01025269001	Solyc06g066540.1.1	GRMZM2G074373_T01	LOC_Os04g49230.1	Aco020874.1	GSMUA_Achr3T10140_001	p5_sc00122.V1.gene145	evm_27.model.AmTr_v1.0_scaffold00589.1		Pp3c9_1880V3.5
Medtr5g016340.1	Glyma.06G043800.1	MDP0000854039	AT3G13540.1	BnaC04g53480D	Bo5g007280.1	Bra010579	Gh_A03G0166	Cotton_A_40126_BGI-A2_v1.0	Gorai.005G101400.1	Potri.006G089900.1	GSVIVT01025282001	Solyc06g068830.1.1	GRMZM2G075148_T02	LOC_Os04g50100.1	Aco009779.1	GSMUA_Achr3T05800_001	p5_sc00122.V1.gene165	evm_27.model.AmTr_v1.0_scaffold02697.1		Pp3c9_2020V3.1
Medtr5g016350.1	Glyma.06G050000.1	MDP0000574942	AT3G14230.1	BnaC04g53500D	Bo5g007210.1	Bra010657	Gh_A03G0163	Cotton_A_03468_BGI-A2_v1.0	Gorai.005G108100.1	Potri.006G090600.1	GSVIVT01025364001	Solyc06g069850.2.1	GRMZM2G076484_T01	LOC_Os04g50680.1	Aco009986.1	GSMUA_Achr3T06470_001	p5_sc00126.V1.gene140			Pp3c9_22260V3.1
Medtr5g016370.1	Glyma.06G058400.1	MDP0000263372	AT3G15210.1	BnaC04g53530D	Bo5g007200.1	Bra010693	Gh_D13G0393	Cotton_A_03469_BGI-A2_v1.0	Gorai.005G110100.1	Potri.006G116800.1	GSVIVT01025452001	Solyc06g071690.2.1	GRMZM2G076602_T01	LOC_Os04g50770.1	Aco009947.1	GSMUA_Achr3T06960_001	p5_sc00126.V1.gene155			Pp3c9_23190V3.1
Medtr5g016750.1	Glyma.06G064000.1	MDP0000311948	AT3G16280.1	BnaC04g53540D	Bo5g007190.1	Bra010736	Gh_A06G0739	Cotton_A_05265_BGI-A2_v1.0	Gorai.005G116500.1	Potri.006G119000.1	GSVIVT01025602001	Solyc06g072680.2.1	GRMZM2G076896_T01	LOC_Os04g51180.1	Aco021231.1	GSMUA_Achr3T07940_001	p5_sc00129.V1.gene188			Pp3c9_24170V3.2
Medtr5g016810.1	Glyma.06G067000.1	MDP0000321308	AT3G16770.1	BnaC04g53550D	Bo9g177130.1	Bra010781	Gh_D04G0093	Cotton_A_06041_BGI-A2_v1.0	Gorai.005G123100.1	Potri.006G123400.1	GSVIVT01025801001	Solyc06g073640.2.1	GRMZM2G077546_T01	LOC_Os04g52090.1	Aco010738.1	GSMUA_Achr3T07950_001	p5_sc00131.V1.gene81			Pp3c9_4280V3.2
Medtr5g018900.1	Glyma.06G068800.2	MDP0000215600	AT3G20310.1	BnaC04g53560D	Bo9g176920.1	Bra010782	Gh_A13G0442	Cotton_A_07676_BGI-A2_v1.0	Gorai.005G132100.1	Potri.006G132400.1	GSVIVT01025910001	Solyc06g074170.2.1	GRMZM2G077789_T01	LOC_Os04g55520.1	Aco009968.1	GSMUA_Achr3T08170_001	p5_sc00134.V1.gene125			Pp3c9_5080V3.3
Medtr5g018910.1	Glyma.06G085700.1	MDP0000320149	AT3G21770.1	BnaC04g53580D	Bo9g176470.1	Bra010783	Gh_A12G0870	Cotton_A_07677_BGI-A2_v1.0	Gorai.005G132700.1	Potri.006G138700.1	GSVIVT01025945001	Solyc06g074910.2.1	GRMZM2G078641_T02	LOC_Os04g55560.2	Aco009985.1	GSMUA_Achr3T08180_001	p5_sc00135.V1.gene129			Pp3s128_10V3.1
Medtr5g020270.1	Glyma.06G103300.1	MDP0000461119	AT3G23000.1	BnaAnng38960D	Bo9g175680.1	Bra010875	Gh_A12G0875	Cotton_A_07690_BGI-A2_v1.0	Gorai.005G138100.1	Potri.006G138800.1	GSVIVT01026030001	Solyc06g075660.2.1	GRMZM2G079123_T01	LOC_Os04g55590.1	Aco009993.1	GSMUA_Achr3T08370_001	p5_sc00137.V1.gene12			Pp3s128_50V3.1
Medtr5g021930.1	Glyma.06G105000.1	MDP0000198079	AT3G23220.1	BnaCnng31820D	Bo9g175610.1	Bra010880	Gh_A12G0876	Cotton_A_14077_BGI-A2_v1.0	Gorai.005G139100.1	Potri.006G138900.1	GSVIVT01026038001	Solyc06g076000.1.1	GRMZM2G079653_T01	LOC_Os04g56150.1	Aco031075.1	GSMUA_Achr3T09340_001	p5_sc00137.V1.gene15			Pp3s423_10V3.2
Medtr5g022450.1	Glyma.06G105900.2	MDP0000580356	AT3G23230.1	BnaCnng32030D	Bo9g175390.1	Bra010881	Gh_A12G0877	Cotton_A_14094_BGI-A2_v1.0	Gorai.005G150600.2	Potri.006G144200.1	GSVIVT01026045001	Solyc06g082590.1.1	GRMZM2G080516_T01	LOC_Os04g56250.1	Aco007284.1	GSMUA_Achr3T09450_001	p5_sc00137.V1.gene17			Pp3s423_30V3.1
Medtr5g024730.1	Glyma.06G108900.1	MDP0000394158	AT3G23250.1	BnaA06g02670D	Bo9g174310.1	Bra010901	Gh_A03G0855	Cotton_A_14938_BGI-A2_v1.0	Gorai.005G162600.1	Potri.006G146500.4	GSVIVT01026334001	Solyc06g083900.2.1	GRMZM2G080603_T01	LOC_Os04g56780.1	Aco007058.1	GSMUA_Achr3T20500_001	p5_sc00137.V1.gene20			Pp3s42_340V3.1
Medtr5g026730.1	Glyma.06G110400.1	MDP0000932449	AT3G23830.1	BnaC07g31350D	Bo9g174050.1	Bra010922	Gh_A12G0673	Cotton_A_14958_BGI-A2_v1.0	Gorai.005G186100.1	Potri.006G156600.1	GSVIVT01026471001	Solyc07g005720.2.1	GRMZM2G081285_T01	LOC_Os04g57340.1	Aco007322.1	GSMUA_Achr3T21000_001	p5_sc00137.V1.gene7
Medtr5g027840.1	Glyma.06G111300.1	MDP0000244738	AT3G24310.1	BnaC07g31340D	Bo9g173400.1	Bra011002	Gh_A05G2880	Cotton_A_14960_BGI-A2_v1.0	Gorai.005G197100.1	Potri.006G163400.1	GSVIVT01026868001	Solyc07g005730.2.1	GRMZM2G081557_T01	LOC_Os05g02060.1	Aco015427.1	GSMUA_Achr3T12200_001	p5_sc00139.V1.gene32
Medtr5g029840.1	Glyma.06G125100.1	MDP0000254227	AT3G25730.1	BnaC07g30970D	Bo9g173370.1	Bra011137	Gh_A05G2883	Cotton_A_19844_BGI-A2_v1.0	Gorai.005G197800.1	Potri.006G170800.1	GSVIVT01026984001	Solyc07g006750.2.1	GRMZM2G081892_T01	LOC_Os05g02730.1	Aco015382.1	GSMUA_Achr3T12560_001	p5_sc00146.V1.gene121
Medtr5g032520.1	Glyma.06G128700.1	MDP0000125673	AT3G25890.1	BnaC07g30940D	Bo6g059720.1	Bra011189	Gh_D12G0888	Cotton_A_19852_BGI-A2_v1.0	Gorai.005G200200.1	Potri.006G176700.1	GSVIVT01027084001	Solyc07g008010.2.1	GRMZM2G082076_T01	LOC_Os05g03040.1	Aco015463.1	GSMUA_Achr3T12730_001	p5_sc00149.V1.gene28
Medtr5g040120.1	Glyma.06G148400.1	MDP0000330038	AT3G26420.1	BnaC07g30930D	Bo6g058420.1	Bra011208	Gh_D12G0931	Cotton_A_20268_BGI-A2_v1.0	Gorai.005G202800.1	Potri.006G192000.1	GSVIVT01027182001	Solyc07g008240.2.1	GRMZM2G082227_T01	LOC_Os05g03130.1	Aco007021.1	GSMUA_Achr3T13010_001	p5_sc00151.V1.gene170
Medtr5g042030.1	Glyma.06G160500.1	MDP0000292965	AT3G26744.1	BnaC04g49870D	Bo3g008870.1	Bra011244	Gh_D01G1615	Cotton_A_22659_BGI-A2_v1.0	Gorai.005G202900.1	Potri.006G208100.1	GSVIVT01027421001	Solyc07g042230.1.1	GRMZM2G082487_T01	LOC_Os05g03430.1	Aco007349.1	GSMUA_Achr3T13180_001	p5_sc00151.V1.gene253
Medtr5g046870.1	Glyma.06G163700.1	MDP0000258120	AT3G26810.1	BnaAnng14560D	Bo3g009120.1	Bra011383	Gh_D01G1616	Cotton_A_22660_BGI-A2_v1.0	Gorai.005G206300.1	Potri.006G212500.1	GSVIVT01027575001	Solyc07g045270.1.1	GRMZM2G082696_T01	LOC_Os05g04210.1	Aco024729.1	GSMUA_Achr3T13190_001	p5_sc00152.V1.gene178
Medtr5g057810.1	Glyma.06G165000.1	MDP0000149676	AT3G27660.1	BnaAnng14570D	Bo3g009410.1	Bra011404	Gh_D01G1631	Cotton_A_22662_BGI-A2_v1.0	Gorai.005G206800.1	Potri.006G218200.1	GSVIVT01027810001	Solyc07g045330.2.1	GRMZM2G082931_T01	LOC_Os05g04700.1	Aco029130.1	GSMUA_Achr3T13880_001	p5_sc00152.V1.gene205
Medtr5g058470.1	Glyma.06G167900.1	MDP0000506397	AT3G27810.1	BnaCnng75250D	Bo3g009730.1	Bra011509	Gh_A11G1492	Cotton_A_22665_BGI-A2_v1.0	Gorai.005G220600.1	Potri.006G221200.1	GSVIVT01027811001	Solyc07g047740.2.1	GRMZM2G084264_T01	LOC_Os05g04820.1	Aco030627.1	GSMUA_Achr3T14380_001	p5_sc00153.V1.gene21
Medtr5g059880.1	Glyma.06G178600.1	MDP0000189033	AT3G28910.1	BnaA10g28100D	Bo3g010230.1	Bra011529	Gh_A11G1462	Cotton_A_23942_BGI-A2_v1.0	Gorai.005G225500.1	Potri.006G221500.1	GSVIVT01027949001	Solyc07g049240.2.1	GRMZM2G084583_T01	LOC_Os05g05800.1	Aco004889.1	GSMUA_Achr3T14470_001	p5_sc00153.V1.gene45
Medtr5g059910.1	Glyma.06G193600.1	MDP0000204495	AT3G30210.1	BnaC09g54480D	Bo6g095090.1	Bra011570	Gh_A11G2207	Cotton_A_24946_BGI-A2_v1.0	Gorai.005G228100.1	Potri.006G221800.1	GSVIVT01028050001	Solyc07g049490.1.1	GRMZM2G084799_T01	LOC_Os05g11380.1	Aco019459.1	GSMUA_Achr3T18160_001	p5_sc00162.V1.gene105
Medtr5g059940.1	Glyma.06G195600.1	MDP0000302984	AT3G45640.1	BnaA02g35180D	Bo6g095100.1	Bra011576	Gh_A11G2177	Cotton_A_25472_BGI-A2_v1.0	Gorai.005G228200.1	Potri.006G234200.1	GSVIVT01028091001	Solyc07g052300.2.1	GRMZM2G085967_T03	LOC_Os05g11414.1	Aco004978.1	GSMUA_Achr3T18480_001	p5_sc00166.V1.gene146
Medtr5g060000.1	Glyma.06G208200.1	MDP0000150340	AT3G46080.1	BnaA09g52130D	Bo6g095590.1	Bra011655	Gh_A12G0761	Cotton_A_25487_BGI-A2_v1.0	Gorai.005G238000.2	Potri.006G238600.1	GSVIVT01028171001	Solyc07g052510.2.1	GRMZM2G087030_T02	LOC_Os05g22940.1	Aco010600.1	GSMUA_Achr3T19420_001	p5_sc00178.V1.gene118
Medtr5g060350.1	Glyma.06G220100.1	MDP0000145032	AT3G46090.1	BnaCnng33070D	Bo7g064720.1	Bra011712	Gh_A07G1385	Cotton_A_26243_BGI-A2_v1.0	Gorai.005G243900.1	Potri.006G253800.1	GSVIVT01028235001	Solyc07g052530.2.1	GRMZM2G087040_T01	LOC_Os05g27930.1	Aco004956.1	GSMUA_Achr3T19450_001	p5_sc00180.V1.gene119
Medtr5g062700.1	Glyma.06G221800.1	MDP0000255082	AT3G47600.1	BnaA03g56650D	Bo7g064000.1	Bra011741	Gh_A08G1091	Cotton_A_26258_BGI-A2_v1.0	Gorai.005G253200.1	Potri.006G256100.1	GSVIVT01028312001	Solyc07g052540.2.1	GRMZM2G087059_T02	LOC_Os05g28350.1	Aco004886.1	GSMUA_Achr3T20010_001	p5_sc00181.V1.gene156
Medtr5g066960.1	Glyma.06G236400.1	MDP0000136650	AT3G49530.1	BnaC05g39780D	Bo7g063990.1	Bra011744	Gh_A05G3515	Cotton_A_26906_BGI-A2_v1.0	Gorai.005G254000.1	Potri.006G261200.1	GSVIVT01028313001	Solyc07g052550.1.1	GRMZM2G087206_T01	LOC_Os05g28630.1	Aco019526.1	GSMUA_Achr3T21310_001	p5_sc00182.V1.gene146
Medtr5g078140.1	Glyma.06G263800.1	MDP0000318013	AT3G49690.1	BnaA01g21470D	Bo7g063980.1	Bra011785	Gh_A05G0089	Cotton_A_26910_BGI-A2_v1.0	Gorai.006G005300.1	Potri.006G275900.1	GSVIVT01028314001	Solyc07g053170.2.1	GRMZM2G088132_T02	LOC_Os05g29810.1	Aco005225.1	GSMUA_Achr3T22200_001	p5_sc00189.V1.gene85
Medtr5g079670.1	Glyma.06G265600.1	MDP0000931057	AT3G50260.1	BnaC03g17450D	Bo7g063760.1	Bra011833	Gh_D01G0277	Cotton_A_31719_BGI-A2_v1.0	Gorai.006G017400.1	Potri.007G005100.1	GSVIVT01028315001	Solyc07g053230.2.1	GRMZM2G088783_T01	LOC_Os05g33880.1	Aco004959.1	GSMUA_Achr3T22540_001	p5_sc00201.V1.gene63
Medtr5g080680.1	Glyma.06G290000.1	MDP0000791870	AT3G50830.1	BnaC03g17400D	Bo7g063740.1	Bra011869	Gh_D01G0279	Cotton_A_31721_BGI-A2_v1.0	Gorai.006G022900.1	Potri.007G007900.1	GSVIVT01028328001	Solyc07g053240.2.1	GRMZM2G088974_T01	LOC_Os05g35500.1	Aco014419.1	GSMUA_Achr3T23030_001	p5_sc00202.V1.gene141
Medtr5g081990.1	Glyma.06G295300.1	MDP0000429105	AT3G51250.1	BnaC03g17390D	Bo7g063720.1	Bra011939	Gh_A09G0380	Cotton_A_32033_BGI-A2_v1.0	Gorai.006G024700.1	Potri.007G012100.1	GSVIVT01028698001	Solyc07g053740.1.1	GRMZM2G089244_T01	LOC_Os05g36100.1	Aco014484.1	GSMUA_Achr3T23710_001	p5_sc00211.V1.gene29
Medtr5g082880.1	Glyma.06G299300.1	MDP0000851495	AT3G53110.1	BnaA06g00700D	Bo4g186300.1	Bra012139	Gh_A02G0189	Cotton_A_32860_BGI-A2_v1.0	Gorai.006G037500.1	Potri.007G024300.1	GSVIVT01028981001	Solyc07g054200.2.1	GRMZM2G089686_T01	LOC_Os05g36310.1	Aco019520.1	GSMUA_Achr3T23850_001	p5_sc00226.V1.gene56
Medtr5g082950.1	Glyma.06G299900.1	MDP0000435315	AT3G53880.1	BnaA06g01090D	Bo4g186340.1	Bra012140	Gh_A01G1132	Cotton_A_35702_BGI-A2_v1.0	Gorai.006G046200.1	Potri.007G032500.7	GSVIVT01028984001	Solyc07g054220.1.1	GRMZM2G089995_T01	LOC_Os05g37640.1	Aco010545.1	GSMUA_Achr3T24580_001	p5_sc00228.V1.gene44
Medtr5g083330.1	Glyma.06G300000.1	MDP0000194107	AT3G54990.1	BnaAnng15260D	Bo4g187880.1	Bra012176	Gh_A07G2341	Cotton_A_39492_BGI-A2_v1.0	Gorai.006G052400.1	Potri.007G033800.1	GSVIVT01029145001	Solyc07g054840.2.1	GRMZM2G090837_T01	LOC_Os05g38230.1	Aco004999.1	GSMUA_Achr3T26050_001	p5_sc00237.V1.gene71
Medtr5g083340.1	Glyma.06G300100.1	MDP0000830129	AT3G55580.1	BnaCnng76050D	Bo4g188620.1	Bra012230	Gh_A07G2342	Cotton_A_40609_BGI-A2_v1.0	Gorai.006G058000.2	Potri.007G043400.1	GSVIVT01029392001	Solyc07g054960.1.1	GRMZM2G091534_T01	LOC_Os05g38270.1	Aco004950.1	GSMUA_Achr3T27700_001	p5_sc00241.V1.gene89
Medtr5g085070.1	Glyma.06G300200.1	MDP0000163159	AT3G55990.1	BnaC07g50590D	Bo2g025360.1	Bra012251	Gh_A04G1385	Cotton_A_01189_BGI-A2_v1.0	Gorai.006G060300.1	Potri.007G046200.1	GSVIVT01029421001	Solyc07g054980.1.1	GRMZM2G092925_T02	LOC_Os05g38290.2	Aco029929.1	GSMUA_Achr3T28340_001	p5_sc00254.V1.gene55
Medtr5g085100.1	Glyma.06G300300.1	MDP0000593502	AT3G57600.1	BnaCnng76160D	Bo2g025350.1	Bra012298	Gh_A11G0697	Cotton_A_01239_BGI-A2_v1.0	Gorai.006G064000.1	Potri.007G046500.1	GSVIVT01029904001	Solyc07g055000.1.1	GRMZM2G093595_T01	LOC_Os05g39350.1	Aco027180.1	GSMUA_Achr3T28540_001	p5_sc00254.V1.gene57
Medtr5g088350.1	Glyma.06G300400.1	MDP0000237742	AT3G59020.2	BnaA04g27470D	Bo2g025090.1	Bra012337	Gh_A11G0686	Cotton_A_05561_BGI-A2_v1.0	Gorai.006G073500.1	Potri.007G050100.2	GSVIVT01030385001	Solyc07g055920.2.1	GRMZM2G093858_T02	LOC_Os05g39590.3	Aco018245.1	GSMUA_Achr3T29290_001	p5_sc00257.V1.gene65
Medtr5g096420.1	Glyma.06G301300.1	MDP0000128173	AT3G59790.1	BnaA04g27480D	Bo2g024930.1	Bra012564	Gh_A11G0685	Cotton_A_06606_BGI-A2_v1.0	Gorai.006G080700.1	Potri.007G065600.1	GSVIVT01030434001	Solyc07g062840.2.1	GRMZM2G094639_T01	LOC_Os05g41166.1	Aco012329.1	GSMUA_Achr3T30360_001	p5_sc00263.V1.gene82
Medtr6g009430.1	Glyma.06G302600.1	MDP0000288005	AT3G60490.1	BnaA07g38030D	Bo2g024590.1	Bra012641	Gh_A08G0932	Cotton_A_06607_BGI-A2_v1.0	Gorai.006G080800.1	Potri.007G065700.1	GSVIVT01030490001	Solyc07g063950.2.1	GRMZM2G095851_T01	LOC_Os05g41760.1	Aco012270.1	GSMUA_Achr3T30370_001	p5_sc00284.V1.gene36
Medtr6g012180.1	Glyma.06G302700.1	MDP0000229498	AT3G61250.1	BnaAnng40190D	Bo2g023820.1	Bra012655	Gh_A06G0307	Cotton_A_06640_BGI-A2_v1.0	Gorai.006G088000.1	Potri.007G066400.1	GSVIVT01030515001	Solyc07g064890.1.1	GRMZM2G095904_T01	LOC_Os05g41780.1	Aco009580.1	GSMUA_Achr3T30570_001	p5_sc00284.V1.gene37
Medtr6g012690.1	Glyma.06G310600.1	MDP0000133636	AT3G61630.1	BnaAnng40310D	Bo2g023630.1	Bra012693	Gh_D07G0771	Cotton_A_06675_BGI-A2_v1.0	Gorai.006G092100.1	Potri.007G067600.1	GSVIVT01030616001	Solyc07g065820.2.1	GRMZM2G096115_T01	LOC_Os05g44140.1	Aco006706.1	GSMUA_Achr3T32040_001	p5_sc00296.V1.gene6
Medtr6g031120.1	Glyma.06G324400.2	MDP0000842380	AT3G61970.1	BnaA05g37010D	Bo2g023590.1	Bra012885	Gh_A06G0709	Cotton_A_08279_BGI-A2_v1.0	Gorai.006G097000.1	Potri.007G076800.1	GSVIVT01030708001	Solyc07g066480.2.1	GRMZM2G096358_T01	LOC_Os05g45950.1	Aco015099.1	GSMUA_Achr4T00480_001	p5_sc00300.V1.gene66
Medtr6g060570.1	Glyma.07G008500.1	MDP0000247429	AT3G62610.1	BnaC03g72040D	Bo2g023520.1	Bra012938	Gh_A12G2129	Cotton_A_09442_BGI-A2_v1.0	Gorai.006G107500.1	Potri.007G090600.1	GSVIVT01030822001	Solyc08g005870.1.1	GRMZM2G097182_T01	LOC_Os05g46610.1	Aco012267.1	GSMUA_Achr4T00670_001	p5_sc00312.V1.gene30
Medtr6g090470.1	Glyma.07G017300.1	MDP0000722954	AT3G62980.1	BnaC03g72060D	Bo9g028810.1	Bra012939	Gh_A12G2112	Cotton_A_09445_BGI-A2_v1.0	Gorai.006G121600.1	Potri.007G093900.1	GSVIVT01030866001	Solyc08g005960.1.1	GRMZM2G097636_T01	LOC_Os05g47650.1	Aco009511.1	GSMUA_Achr4T00990_001	p5_sc00316.V1.gene65
Medtr7g009330.1	Glyma.07G025800.1	MDP0000214111	AT4G01370.1	BnaC01g37570D	Bo9g028820.1	Bra012961	Gh_A12G2192	Cotton_A_10952_BGI-A2_v1.0	Gorai.006G121900.1	Potri.007G105100.1	GSVIVT01031341001	Solyc08g007160.2.1	GRMZM2G097638_T01	LOC_Os05g48010.1	Aco018253.1	GSMUA_Achr4T01020_001	p5_sc00322.V1.gene81
Medtr7g010210.1	Glyma.07G031200.1	MDP0000144751	AT4G01500.1	BnaC01g38230D	Bo5g021990.1	Bra012986	Gh_A12G2195	Cotton_A_12520_BGI-A2_v1.0	Gorai.006G123500.1	Potri.007G111900.1	GSVIVT01031388001	Solyc08g007230.1.1	GRMZM2G097768_T01	LOC_Os05g49170.1	Aco015044.1	GSMUA_Achr4T01050_001	p5_sc00324.V1.gene90
Medtr7g011170.1	Glyma.07G037700.1	MDP0000183451	AT4G01680.2	BnaA07g03060D	Bo5g021910.1	Bra013000	Gh_A12G1601	Cotton_A_14294_BGI-A2_v1.0	Gorai.006G129100.1	Potri.007G115000.1	GSVIVT01031496001	Solyc08g007820.1.1	GRMZM2G097856_T01	LOC_Os05g49260.1	Aco012266.1	GSMUA_Achr4T02200_001	p5_sc00332.V1.gene37
Medtr7g017260.1	Glyma.07G038000.1	MDP0000498419	AT4G03190.1	BnaCnng04580D	Bo5g005380.1	Bra013055	Gh_D02G1080	Cotton_A_14372_BGI-A2_v1.0	Gorai.006G129200.1	Potri.007G115100.1	GSVIVT01031670001	Solyc08g007830.1.1	GRMZM2G098179_T01	LOC_Os05g49270.1	Aco015075.1	GSMUA_Achr4T03230_001	p5_sc00333.V1.gene78
Medtr7g021500.1	Glyma.07G044300.1	MDP0000848905	AT4G03430.1	BnaA05g30850D	Bo5g004520.1	Bra013087	Gh_A05G2443	Cotton_A_14373_BGI-A2_v1.0	Gorai.006G131400.1	Potri.007G115200.1	GSVIVT01031747001	Solyc08g008480.2.1	GRMZM2G098443_T01	LOC_Os05g49700.1	Aco018208.1	GSMUA_Achr4T03670_001	p5_sc00335.V1.gene57
Medtr7g038040.1	Glyma.07G048200.1	MDP0000607330	AT4G04920.1	BnaA05g30870D	Bo5g004090.1	Bra013310	Gh_A05G2506	Cotton_A_14397_BGI-A2_v1.0	Gorai.006G152400.1	Potri.007G122000.1	GSVIVT01031890001	Solyc08g008600.2.1	GRMZM2G098679_T01	LOC_Os05g50280.1	Aco018224.1	GSMUA_Achr4T04060_001	p5_sc00335.V1.gene58
Medtr7g046260.1	Glyma.07G051000.1	MDP0000241955	AT4G05100.1	BnaC04g13510D	Bo5g002790.1	Bra013364	Gh_D12G2308	Cotton_A_14406_BGI-A2_v1.0	Gorai.006G158500.2	Potri.007G122100.1	GSVIVT01031900001	Solyc08g013690.1.1	GRMZM2G098828_T01	LOC_Os06g01230.1	Aco009478.1	GSMUA_Achr4T04270_001	p5_sc00337.V1.gene20
Medtr7g055620.1	Glyma.07G054000.1	MDP0000628484	AT4G06746.1	BnaA08g14540D	Bo5g002680.1	Bra013400	Gh_D12G2292	Cotton_A_14652_BGI-A2_v1.0	Gorai.006G162800.1	Potri.007G138100.1	GSVIVT01031901001	Solyc08g013700.1.1	GRMZM2G099328_T01	LOC_Os06g01580.1	Aco012411.1	GSMUA_Achr4T04470_001	p5_sc00337.V1.gene5
Medtr7g060560.1	Glyma.07G055000.1	MDP0000165880	AT4G08470.1	BnaAnng40580D	Bo5g002600.1	Bra013526	Gh_D06G1389	Cotton_A_15642_BGI-A2_v1.0	Gorai.006G170300.1	Potri.007G139800.1	GSVIVT01031973001	Solyc08g014420.2.1	GRMZM2G099577_T01	LOC_Os06g01860.1	Aco017362.1	GSMUA_Achr4T05510_001	p5_sc00337.V1.gene7
Medtr7g060630.1	Glyma.07G056600.1	MDP0000791464	AT4G08480.1	BnaCnng35390D	Bo2g167630.1	Bra013546	Gh_A08G0416	Cotton_A_15662_BGI-A2_v1.0	Gorai.006G170400.1	Potri.008G033000.4	GSVIVT01032088001	Solyc08g062640.2.1	GRMZM2G099984_T01	LOC_Os06g02250.1	Aco011341.1	GSMUA_Achr4T05520_001	p5_sc00351.V1.gene44
Medtr7g061190.1	Glyma.07G066800.1	MDP0000253904	AT4G08500.1	BnaCnng35410D	Bo2g168030.1	Bra013619	Gh_A08G0479	Cotton_A_15702_BGI-A2_v1.0	Gorai.006G189600.1	Potri.008G044300.1	GSVIVT01032452001	Solyc08g062910.2.1	GRMZM2G100727_T01	LOC_Os06g03670.1	Aco009605.1	GSMUA_Achr4T05570_001	p5_sc00355.V1.gene74
Medtr7g076740.1	Glyma.07G073000.2	MDP0000226215	AT4G09460.1	BnaC08g49360D	Bo2g168190.1	Bra013633	Gh_A08G0346	Cotton_A_17264_BGI-A2_v1.0	Gorai.006G192400.1	Potri.008G045300.1	GSVIVT01032467001	Solyc08g062920.2.1	GRMZM2G100982_T01	LOC_Os06g04510.1	Aco029175.1	GSMUA_Achr4T06100_001	p5_sc00357.V1.gene76
Medtr7g078690.1	Glyma.07G081500.1	MDP0000242817	AT4G09960.3	BnaAnng16310D	Bo00615s260.1	Bra013662	Gh_A08G0371	Cotton_A_18157_BGI-A2_v1.0	Gorai.006G195700.1	Potri.008G059800.1	GSVIVT01032746001	Solyc08g065330.2.1	GRMZM2G102059_T01	LOC_Os06g05520.1	Aco015092.1	GSMUA_Achr4T06170_001	p5_sc00360.V1.gene42
Medtr7g083610.1	Glyma.07G101000.1	MDP0000154764	AT4G11140.1	BnaCnng77210D	Bo01054s010.1	Bra013730	Gh_A08G0390	Cotton_A_18881_BGI-A2_v1.0	Gorai.006G197200.1	Potri.008G065400.1	GSVIVT01032785001	Solyc08g065910.1.1	GRMZM2G102605_T01	LOC_Os06g06090.1	Aco006849.1	GSMUA_Achr4T06410_001	p5_sc00366.V1.gene27
Medtr7g083900.1	Glyma.07G110000.1	MDP0000682032	AT4G11290.1	BnaA02g37060D	Bo2g166500.1	Bra013850	Gh_D07G0362	Cotton_A_18916_BGI-A2_v1.0	Gorai.006G200400.1	Potri.008G069900.1	GSVIVT01032800001	Solyc08g066660.1.1	GRMZM2G102790_T01	LOC_Os06g06540.1	Aco008465.1	GSMUA_Achr4T06660_001	p5_sc00366.V1.gene59
Medtr7g087130.1	Glyma.07G113800.1	MDP0000245436	AT4G11330.1	BnaUnng05060D	Bo2g166380.1	Bra013866	Gh_D07G0443	Cotton_A_19143_BGI-A2_v1.0	Gorai.006G203800.1	Potri.008G070000.1	GSVIVT01032884001	Solyc08g074480.1.1	GRMZM2G103085_T01	LOC_Os06g07030.1	Aco008323.1	GSMUA_Achr4T06840_001	p5_sc00406.V1.gene74
Medtr7g087350.1	Glyma.07G114000.1	MDP0000253160	AT4G12020.2	BnaAnng40920D	Bo2g165990.1	Bra013900	Gh_D07G0442	Cotton_A_20645_BGI-A2_v1.0	Gorai.006G207800.1	Potri.008G071100.1	GSVIVT01032885001	Solyc08g076200.2.1	GRMZM2G104551_T01	LOC_Os06g08340.1	Aco008298.1	GSMUA_Achr4T07280_001	p5_sc00419.V1.gene46
Medtr7g092190.1	Glyma.07G114300.1	MDP0000264124	AT4G12350.1	BnaUnng05090D	Bo3g061630.1	Bra013997	Gh_D07G0441	Cotton_A_22184_BGI-A2_v1.0	Gorai.006G208200.1	Potri.008G073600.1	GSVIVT01032983001	Solyc08g076700.1.1	GRMZM2G104789_T01	LOC_Os06g08400.1	Aco008369.1	GSMUA_Achr4T07290_001	p5_sc00419.V1.gene57
Medtr7g093200.1	Glyma.07G126900.1	MDP0000316694	AT4G12470.1	BnaC03g72890D	Bo3g060620.1	Bra014000	Gh_D07G0440	Cotton_A_25175_BGI-A2_v1.0	Gorai.006G214100.1	Potri.008G081600.1	GSVIVT01032998001	Solyc08g076710.2.1	GRMZM2G104945_T01	LOC_Os06g08564.1	Aco008438.1	GSMUA_Achr4T09270_001	p5_sc00444.V1.gene12
Medtr7g100590.1	Glyma.07G131000.1	MDP0000200319	AT4G12480.1	BnaAnng41100D	Bo3g060250.1	Bra014056	Gh_D07G0427	Cotton_A_31311_BGI-A2_v1.0	Gorai.006G214700.1	Potri.008G089200.1	GSVIVT01033011001	Solyc08g077770.2.1	GRMZM2G105207_T02	LOC_Os06g08820.1	Aco017964.1	GSMUA_Achr4T20280_001	p5_sc00454.V1.gene24
Medtr7g102110.1	Glyma.07G137200.1	MDP0000909081	AT4G12490.1	BnaC03g22470D	Bo3g060230.1	Bra014378	Gh_D07G0394	Cotton_A_31354_BGI-A2_v1.0	Gorai.006G222600.1	Potri.008G089700.1	GSVIVT01033418001	Solyc08g078160.2.1	GRMZM2G105266_T01	LOC_Os06g09390.1	Aco013641.1	GSMUA_Achr4T11430_001	p5_sc00484.V1.gene31
Medtr7g109320.1	Glyma.07G137400.1	MDP0000289804	AT4G12500.1	BnaC02g40260D	Bo6g032620.1	Bra014415	Gh_A12G0045	Cotton_A_31463_BGI-A2_v1.0	Gorai.006G228100.1	Potri.008G101400.1	GSVIVT01033502001	Solyc08g078170.1.1	GRMZM2G105766_T01	LOC_Os06g09717.1	Aco012477.1	GSMUA_Achr4T11610_001	p5_sc00529.V1.gene27
Medtr7g110830.1	Glyma.07G141100.1	MDP0000909089	AT4G12510.1	BnaC02g40230D	Bo6g030770.1	Bra014446	Gh_D04G1029	Cotton_A_32557_BGI-A2_v1.0	Gorai.006G245200.1	Potri.008G117100.1	GSVIVT01033666001	Solyc08g078180.1.1	GRMZM2G106558_T02	LOC_Os06g09760.1	Aco014160.1	GSMUA_Achr4T11650_001	p5_sc00567.V1.gene40
Medtr7g111290.1	Glyma.07G156200.1	MDP0000284574	AT4G12520.1	BnaC01g29740D	Bo6g050740.1	Bra014527	Gh_D04G1011	Cotton_A_34051_BGI-A2_v1.0	Gorai.006G249800.1	Potri.008G122100.1	GSVIVT01033717001	Solyc08g078190.1.1	GRMZM2G106591_T01	LOC_Os06g09790.1	Aco012562.1	GSMUA_Achr4T12060_001	p5_sc00672.V1.gene20
Medtr7g111350.1	Glyma.07G189300.1	MDP0000178398	AT4G12545.1	BnaA05g19380D	Bo6g050690.1	Bra014528	Gh_D01G0565	Cotton_A_35167_BGI-A2_v1.0	Gorai.006G249900.1	Potri.008G128500.1	GSVIVT01033721001	Solyc08g078240.2.1	GRMZM2G107101_T03	LOC_Os06g09810.1	Aco013622.1	GSMUA_Achr4T12070_001	p5_sc00701.V1.gene9
Medtr7g111380.1	Glyma.07G194800.1	MDP0000158054	AT4G12550.1	BnaA05g18740D	Bo6g050160.1	Bra014549	Gh_D01G0760	Cotton_A_35218_BGI-A2_v1.0	Gorai.006G250000.1	Potri.008G160200.1	GSVIVT01033770001	Solyc08g078410.1.1	GRMZM2G107575_T01	LOC_Os06g10330.1	Aco020986.1	GSMUA_Achr4T12170_001	p5_sc00788.V1.gene5
Medtr7g111450.1	Glyma.07G206200.1	MDP0000313210	AT4G13480.1	BnaCnng36390D	Bo6g050150.1	Bra014552	Gh_D01G0792	Cotton_A_35227_BGI-A2_v1.0	Gorai.006G250100.1	Potri.008G166000.1	GSVIVT01033793001	Solyc08g078420.1.1	GRMZM2G108144_T01	LOC_Os06g10350.1	Aco019253.1	GSMUA_Achr4T12770_001	p5_sc00788.V1.gene6
Medtr8g006410.1	Glyma.07G212400.1	MDP0000198839	AT4G13620.1	BnaA10g27750D	Bo6g049750.1	Bra014617	Gh_D01G0645	Cotton_A_35228_BGI-A2_v1.0	Gorai.006G254200.1	Potri.008G166200.1	GSVIVT01033795001	Solyc08g078870.1.1	GRMZM2G108933_T01	LOC_Os06g10780.1	Aco012621.1	GSMUA_Achr4T12860_001	p5_sc00801.V1.gene17
Medtr8g013860.1	Glyma.07G215100.1	MDP0000289283	AT4G13850.1	BnaCnng77770D	Bo6g049230.1	Bra014875	Gh_A12G2676	Cotton_A_36834_BGI-A2_v1.0	Gorai.006G260300.1	Potri.008G173400.1	GSVIVT01033902001	Solyc08g078900.1.1	GRMZM2G108959_T01	LOC_Os06g11780.1	Aco014197.1	GSMUA_Achr4T13410_001	p5_sc00864.V1.gene23
Medtr8g020490.1	Glyma.07G216000.1	MDP0000197283	AT4G14580.1	BnaCnng36840D	Bo6g048950.1	Bra014924	Gh_A08G1106	Cotton_A_38921_BGI-A2_v1.0	Gorai.006G265800.1	Potri.008G180800.1	GSVIVT01034098001	Solyc08g078910.1.1	GRMZM2G109201_T01	LOC_Os06g11860.1	Aco018778.1	GSMUA_Achr4T14550_001	p5_sc00928.V1.gene2
Medtr8g022820.1	Glyma.07G228600.1	MDP0000315228	AT4G16750.1	BnaCnng36860D	Bo8g049450.1	Bra014925	Gh_A08G1105	Cotton_A_40138_BGI-A2_v1.0	Gorai.007G001800.1	Potri.008G188100.1	GSVIVT01034099001	Solyc08g078920.1.1	GRMZM2G110080_T01	LOC_Os06g11970.1	Aco012448.1	GSMUA_Achr4T16080_001	p5_sc00928.V1.gene3
Medtr8g023680.1	Glyma.07G236300.1	MDP0000224931	AT4G16845.1	BnaA08g29490D	Bo8g049470.1	Bra014929	Gh_A13G1317	Cotton_A_40555_BGI-A2_v1.0	Gorai.007G010100.1	Potri.008G194900.1	GSVIVT01034101001	Solyc08g078930.1.1	GRMZM2G110135_T01	LOC_Os06g14670.1	Aco012799.1	GSMUA_Achr4T16780_001	p5_sc00928.V1.gene7
Medtr8g041410.1	Glyma.07G242600.1	MDP0000147241	AT4G17490.1	BnaCnng77950D	Bo8g049720.1	Bra015029	Gh_A07G0899	Cotton_A_40592_BGI-A2_v1.0	Gorai.007G010200.1	Potri.008G206800.1	GSVIVT01034102001	Solyc08g078940.1.1	GRMZM2G110333_T01	LOC_Os06g17285.1	Aco015162.1	GSMUA_Achr4T18180_001	p5_sc00977.V1.gene9
Medtr8g069360.1	Glyma.07G269200.1	MDP0000218361	AT4G17500.1	BnaC09g50990D	Bo8g050570.1	Bra015201	Gh_A07G0882	Cotton_A_00080_BGI-A2_v1.0	Gorai.007G011100.1	Potri.008G210900.1	GSVIVT01034105001	Solyc08g079190.1.1	GRMZM2G110794_T01	LOC_Os06g23090.1	Aco015248.1	GSMUA_Achr4T18880_001	p5_sc01071.V1.gene33
Medtr8g071820.1	Glyma.08G005400.1	MDP0000866013	AT4G17615.1	BnaAnng41450D	Bo8g050740.1	Bra015266	Gh_A13G2356	Cotton_A_00094_BGI-A2_v1.0	Gorai.007G015400.2	Potri.009G007100.1	GSVIVT01034111001	Solyc08g079200.1.1	GRMZM2G111045_T01	LOC_Os06g23950.1	Aco022052.1	GSMUA_Achr4T19030_001	p5_sc01117.V1.gene2
Medtr8g075560.1	Glyma.08G008200.1	MDP0000805422	AT4G17785.1	BnaAnng17460D	Bo8g050800.1	Bra015310	Gh_A05G3590	Cotton_A_04802_BGI-A2_v1.0	Gorai.007G026200.1	Potri.009G015000.1	GSVIVT01034563001	Solyc08g079230.1.1	GRMZM2G111117_T01	LOC_Os06g30310.1	Aco004447.1	GSMUA_Achr4T19560_001	p5_sc01137.V1.gene13
Medtr8g077300.1	Glyma.08G010900.1	MDP0000180950	AT4G18450.1	BnaCnng37450D	Bo8g050880.1	Bra015404	Gh_A11G0885	Cotton_A_04827_BGI-A2_v1.0	Gorai.007G027100.1	Potri.009G018700.1	GSVIVT01034890001	Solyc08g079270.2.1	GRMZM2G111415_T01	LOC_Os06g30810.1	Aco014260.1	GSMUA_Achr4T19660_001	p5_sc01137.V1.gene6
Medtr8g077310.1	Glyma.08G014900.1	MDP0000250080	AT4G18960.1	BnaA03g56740D	Bo8g077840.1	Bra015472	Gh_A06G1176	Cotton_A_04997_BGI-A2_v1.0	Gorai.007G027200.1	Potri.009G021000.1	GSVIVT01034943001	Solyc08g080290.2.1	GRMZM2G111990_T01	LOC_Os06g31220.1	Aco014366.1	GSMUA_Achr4T19880_001	p5_sc01144.V1.gene12
Medtr8g078410.1	Glyma.08G017400.1	MDP0000167597	AT4G21440.1	BnaA03g56750D	Bo1g102190.1	Bra015473	Gh_A05G2334	Cotton_A_06347_BGI-A2_v1.0	Gorai.007G027300.1	Potri.009G029200.1	GSVIVT01034947001	Solyc08g081490.2.1	GRMZM2G112672_T02	LOC_Os06g33520.1	Aco004785.1	GSMUA_Achr4T19990_001	p5_sc01147.V1.gene2
Medtr8g086920.1	Glyma.08G020900.1	MDP0000892057	AT4G21670.1	BnaC06g41440D	Bo1g102210.1	Bra015478	Gh_D10G1559	Cotton_A_06348_BGI-A2_v1.0	Gorai.007G027400.1	Potri.009G037300.1	GSVIVT01035041001	Solyc08g081500.1.1	GRMZM2G113060_T01	LOC_Os06g34430.1	Aco004328.1	GSMUA_Achr4T21700_001	p5_sc01679.V1.gene8
Medtr8g087860.1	Glyma.08G035000.1	MDP0000289671	AT4G22460.1	BnaC07g34450D	Bo1g102220.1	Bra015481	Gh_D01G1482	Cotton_A_06349_BGI-A2_v1.0	Gorai.007G027500.1	Potri.009G053900.1	GSVIVT01035098001	Solyc08g081960.1.1	GRMZM2G113250_T01	LOC_Os06g36000.1	Aco014347.1	GSMUA_Achr4T21910_001	p5_sc01878.V1.gene4
Medtr8g088110.1	Glyma.08G042100.1	MDP0000157506	AT4G22680.1	BnaC07g33940D	Bo4g078620.1	Bra015579	Gh_D01G1541	Cotton_A_06355_BGI-A2_v1.0	Gorai.007G027600.1	Potri.009G054600.1	GSVIVT01035177001	Solyc08g082210.2.1	GRMZM2G114820_T01	LOC_Os06g40150.1	Aco014268.1	GSMUA_Achr4T23000_001	p5_sc02200.V1.gene10
Medtr8g092460.1	Glyma.08G053700.1	MDP0000133542	AT4G23750.1	BnaC09g43740D	Bo9g058770.1	Bra015634	Gh_A12G0964	Cotton_A_06492_BGI-A2_v1.0	Gorai.007G027700.1	Potri.009G055700.1	GSVIVT01035214001	Solyc08g082890.2.1	GRMZM2G115049_T01	LOC_Os06g40330.1		GSMUA_Achr4T23130_001	p5_sc03153.V1.gene4
Medtr8g095390.1	Glyma.08G059900.1	MDP0000236605	AT4G24960.1	BnaC09g42790D	Bo9g059180.1	Bra015660	Gh_A12G0994	Cotton_A_06852_BGI-A2_v1.0	Gorai.007G028800.1	Potri.009G061500.1	GSVIVT01035332001	Solyc08g083170.1.1	GRMZM2G116063_T01	LOC_Os06g43220.1		GSMUA_Achr4T23620_001	p5_sc03204.V1.gene2
Medtr8g095580.1	Glyma.08G068200.3	MDP0000137733	AT4G25140.1	BnaC08g44620D	Bo3g185830.1	Bra015686	Gh_A08G1468	Cotton_A_11681_BGI-A2_v1.0	Gorai.007G030300.1	Potri.009G066100.1	GSVIVT01035369001	Solyc08g083400.2.1	GRMZM2G119657_T01	LOC_Os06g44630.1		GSMUA_Achr4T23690_001	p5_sc07051.V1.gene1
Medtr8g097010.1	Glyma.08G075700.1	MDP0000242979	AT4G25470.1	BnaC08g44600D	Bo3g184310.1	Bra015751	Gh_A08G1500	Cotton_A_11684_BGI-A2_v1.0	Gorai.007G037100.1	Potri.009G101900.1	GSVIVT01035370001	Solyc09g008250.2.1	GRMZM2G119693_T01	LOC_Os06g45860.1		GSMUA_Achr4T23920_001	p5_sc08740.V1.gene1
Medtr8g102800.1	Glyma.08G078200.1	MDP0000155077	AT4G25480.1	BnaC08g44140D	Bo1g141040.1	Bra015779	Gh_A08G1501	Cotton_A_11755_BGI-A2_v1.0	Gorai.007G039400.1	Potri.009G109800.1	GSVIVT01035459001	Solyc09g008390.1.1	GRMZM2G119865_T01	LOC_Os06g46799.1		GSMUA_Achr4T24580_001	p5_sc10884.V1.gene1
Medtr8g107210.1	Glyma.08G086800.1	MDP0000139862	AT4G25490.1	BnaC08g44090D	Bo1g141070.1	Bra015840	Gh_A08G1502	Cotton_A_11756_BGI-A2_v1.0	Gorai.007G044800.1	Potri.009G110800.1	GSVIVT01035461001	Solyc09g009020.2.1	GRMZM2G120373_T01	LOC_Os06g47590.1		GSMUA_Achr4T24640_001	p5_sc18054.V1.gene1
	Glyma.08G120600.1	MDP0000228942	AT4G26070.2	BnaC08g43940D	Bo1g141310.1	Bra015858	Gh_A08G1503	Cotton_A_14428_BGI-A2_v1.0	Gorai.007G045100.1	Potri.009G116400.1	GSVIVT01035462001	Solyc09g009240.1.1	GRMZM2G120401_T01	LOC_Os06g50330.1		GSMUA_Achr4T25260_001	p5_sc21795.V1.gene1
	Glyma.08G137600.2	MDP0000475549	AT4G26570.2	BnaC05g04140D	Bo4g190040.1	Bra015882	Gh_A08G1516	Cotton_A_14438_BGI-A2_v1.0	Gorai.007G046000.1	Potri.009G132000.1	GSVIVT01035463001	Solyc09g010230.1.1	GRMZM2G122537_T02	LOC_Os07g01820.1		GSMUA_Achr4T25710_001
	Glyma.08G145300.1	MDP0000864704	AT4G26930.1	BnaC05g04210D	Bo4g190540.1	Bra015899	Gh_A08G1517	Cotton_A_15125_BGI-A2_v1.0	Gorai.007G046100.1	Potri.009G134000.1	GSVIVT01035464001	Solyc09g011240.2.1	GRMZM2G123119_T01	LOC_Os07g05620.1		GSMUA_Achr4T26080_001
	Glyma.08G149200.1	MDP0000286526	AT4G27630.3	BnaC05g04250D	Bo4g190560.1	Bra015911	Gh_A08G0537	Cotton_A_16034_BGI-A2_v1.0	Gorai.007G050600.1	Potri.010G004300.1	GSVIVT01035467001	Solyc09g066340.1.1	GRMZM2G123202_T01	LOC_Os07g08960.1		GSMUA_Achr4T26350_001
	Glyma.08G163200.1	MDP0000207134	AT4G27950.1	BnaC05g04380D	Bo3g153790.1	Bra015912	Gh_A08G0540	Cotton_A_16036_BGI-A2_v1.0	Gorai.007G051900.1	Potri.010G006800.1	GSVIVT01035502001	Solyc09g066350.1.1	GRMZM2G123886_T01	LOC_Os07g10890.1		GSMUA_Achr4T26810_001
	Glyma.08G168100.1	MDP0000873258	AT4G28088.1	BnaC05g05180D	Bo3g153080.1	Bra015926	Gh_A06G1088	Cotton_A_16065_BGI-A2_v1.0	Gorai.007G055800.1	Potri.010G026500.1	GSVIVT01035852001	Solyc09g066360.1.1	GRMZM2G124715_T03	LOC_Os07g12510.1		GSMUA_Achr4T26820_001
	Glyma.08G170000.1	MDP0000246608	AT4G28110.1	BnaC05g29370D	Bo3g152610.1	Bra015939	Gh_A13G2222	Cotton_A_16073_BGI-A2_v1.0	Gorai.007G056600.1	Potri.010G033500.1	GSVIVT01035911001	Solyc09g074230.2.1	GRMZM2G125095_T01	LOC_Os07g12600.1		GSMUA_Achr4T26980_001
	Glyma.08G170100.1	MDP0000827125	AT4G28140.1	BnaC03g71080D	Bo3g038850.1	Bra015942	Gh_A12G1267	Cotton_A_17136_BGI-A2_v1.0	Gorai.007G072400.1	Potri.010G044100.1	GSVIVT01036201001	Solyc09g074520.2.1	GRMZM2G125460_T01	LOC_Os07g20580.1		GSMUA_Achr4T27350_001
	Glyma.08G178900.1	MDP0000319194	AT4G29810.2	BnaC09g39350D	Bo3g039070.1	Bra016063	Gh_A12G1289	Cotton_A_21680_BGI-A2_v1.0	Gorai.007G072600.1	Potri.010G064000.1	GSVIVT01036228001	Solyc09g083090.2.1	GRMZM2G126566_T01	LOC_Os07g22220.1		GSMUA_Achr4T27400_001
	Glyma.08G191500.1	MDP0000578193	AT4G30650.1	BnaA04g12700D	Bo3g039140.1	Bra016108	Gh_A12G1332	Cotton_A_23098_BGI-A2_v1.0	Gorai.007G074500.1	Potri.010G072300.1	GSVIVT01036388001	Solyc09g089910.1.1	GRMZM2G127141_T01	LOC_Os07g23390.1		GSMUA_Achr4T28090_001
	Glyma.08G202300.1	MDP0000149535	AT4G32800.1	BnaA04g12770D	Bo3g039150.1	Bra016128	Gh_A12G1337	Cotton_A_23869_BGI-A2_v1.0	Gorai.007G086000.1	Potri.010G072600.1	GSVIVT01036389001	Solyc09g089920.1.1	GRMZM2G127490_T01	LOC_Os07g23410.1		GSMUA_Achr4T28130_001
	Glyma.08G211600.1	MDP0000868578	AT4G34410.1	BnaC03g69420D	Bo3g039420.1	Bra016136	Gh_D13G0946	Cotton_A_25709_BGI-A2_v1.0	Gorai.007G086100.1	Potri.010G114000.1	GSVIVT01036447001	Solyc09g089930.1.1	GRMZM2G127857_T01	LOC_Os07g23430.1		GSMUA_Achr4T28550_001
	Glyma.08G216600.1	MDP0000635271	AT4G34890.1	BnaA07g10350D	Bo3g039690.1	Bra016400	Gh_D13G0945	Cotton_A_26121_BGI-A2_v1.0	Gorai.007G087100.1	Potri.010G123000.1	GSVIVT01036552001	Solyc09g090130.2.1	GRMZM2G128807_T02	LOC_Os07g25890.1		GSMUA_Achr4T28850_001
	Glyma.08G245200.1	MDP0000574222	AT4G34900.1	BnaA05g14650D	Bo3g040080.1	Bra016449	Gh_D04G0927	Cotton_A_26203_BGI-A2_v1.0	Gorai.007G093600.1	Potri.010G129200.1	GSVIVT01036582001	Solyc09g090790.2.1	GRMZM2G129169_T04	LOC_Os07g31470.1		GSMUA_Achr4T29090_001
	Glyma.08G250600.1	MDP0000155746	AT4G34990.1	BnaC09g20100D	Bo3g040110.1	Bra016518	Gh_A05G2069	Cotton_A_26224_BGI-A2_v1.0	Gorai.007G105600.1	Potri.010G141000.1	GSVIVT01036633001	Solyc09g091950.1.1	GRMZM2G129674_T01	LOC_Os07g37210.1		GSMUA_Achr4T29230_001
	Glyma.08G257300.1	MDP0000872821	AT4G35985.1	BnaC09g20090D	Bo3g019230.1	Bra016553	Gh_A01G1265	Cotton_A_27961_BGI-A2_v1.0	Gorai.007G105700.2	Potri.010G149500.1	GSVIVT01036802001	Solyc09g092320.2.1	GRMZM2G129777_T01	LOC_Os07g39710.1		GSMUA_Achr4T29410_001
	Glyma.08G258700.1	MDP0000209761	AT4G36020.1	BnaC09g20000D	Bo3g017760.1	Bra016663	Gh_A13G0136	Cotton_A_28154_BGI-A2_v1.0	Gorai.007G107800.1	Potri.010G149900.1	GSVIVT01037362001	Solyc09g098240.2.1	GRMZM2G129872_T01	LOC_Os07g41120.1		GSMUA_Achr4T30070_001
	Glyma.08G261500.2	MDP0000144307	AT4G36860.1	BnaCnng37610D	Bo3g017740.1	Bra016749	Gh_A13G0184	Cotton_A_28416_BGI-A2_v1.0	Gorai.007G109400.1	Potri.010G165700.1	GSVIVT01037389001	Solyc10g005240.2.1	GRMZM2G130382_T01	LOC_Os07g42510.1		GSMUA_Achr4T30610_001
	Glyma.08G278800.1	MDP0000219975	AT4G36900.1	BnaCnng37790D	Bo6g039800.1	Bra016754	Gh_D13G2433	Cotton_A_28684_BGI-A2_v1.0	Gorai.007G112100.1	Potri.010G183700.1	GSVIVT01037427001	Solyc10g005460.2.1	GRMZM2G130548_T03	LOC_Os07g43580.1		GSMUA_Achr4T31540_001
	Glyma.08G283700.1	MDP0000167639	AT4G36920.1	BnaC03g71630D	Bo6g039830.1	Bra016761	Gh_D13G2382	Cotton_A_29367_BGI-A2_v1.0	Gorai.007G114200.1	Potri.010G186400.1	GSVIVT01037667001	Solyc10g005550.1.1	GRMZM2G130927_T01	LOC_Os07g44090.3		GSMUA_Achr4T33270_001
	Glyma.08G296700.1	MDP0000315645	AT4G37220.1	BnaCnng78540D	Bo6g039920.1	Bra016763	Gh_A11G1795	Cotton_A_31245_BGI-A2_v1.0	Gorai.007G118200.1	Potri.010G187300.1	GSVIVT01037712001	Solyc10g005760.1.1	GRMZM2G131167_T01	LOC_Os07g44180.1		GSMUA_Achr5T01180_001
	Glyma.08G310100.1	MDP0000128517	AT4G37500.1	BnaC04g53380D	Bo6g040090.1	Bra016790	Gh_A10G1008	Cotton_A_33035_BGI-A2_v1.0	Gorai.007G124000.1	Potri.010G187500.1	GSVIVT01037851001	Solyc10g006130.1.1	GRMZM2G131281_T01	LOC_Os07g47330.1		GSMUA_Achr5T01820_001
	Glyma.08G317800.1	MDP0000147309	AT4G37780.1	BnaCnng38100D	Bo6g040360.1	Bra016791	Gh_A10G1002	Cotton_A_34922_BGI-A2_v1.0	Gorai.007G131300.1	Potri.010G187600.1	GSVIVT01038192001	Solyc10g008700.1.1	GRMZM2G131442_T02	LOC_Os07g47400.1		GSMUA_Achr5T05160_001
	Glyma.08G320700.1	MDP0000668122	AT4G38620.1	BnaAnng41910D	Bo6g040510.1	Bra016814	Gh_D13G0798	Cotton_A_35376_BGI-A2_v1.0	Gorai.007G145700.1	Potri.010G192100.1	GSVIVT01038412001	Solyc10g009110.1.1	GRMZM2G131937_T01	LOC_Os07g47790.1		GSMUA_Achr5T03520_001
	Glyma.08G332800.2	MDP0000259085	AT4G38680.1	BnaC03g72620D	Bo5g048400.1	Bra016887	Gh_A02G0445	Cotton_A_35449_BGI-A2_v1.0	Gorai.007G146200.1	Potri.010G199100.2	GSVIVT01038549001	Solyc10g017640.1.1	GRMZM2G132185_T01	LOC_Os07g48760.1		GSMUA_Achr5T03920_001
	Glyma.08G336500.1	MDP0000289945	AT4G39260.1	BnaC02g46140D	Bo7g077020.1	Bra016965	Gh_A09G0200	Cotton_A_36122_BGI-A2_v1.0	Gorai.007G179300.1	Potri.010G199600.1		Solyc10g044680.1.1	GRMZM2G132223_T01	LOC_Os07g48870.1		GSMUA_Achr5T10310_001
	Glyma.09G002300.1	MDP0000245567	AT4G39780.1	BnaCnng38760D	Bo7g077260.1	Bra017011	Gh_D09G0756	Cotton_A_36175_BGI-A2_v1.0	Gorai.007G188800.1	Potri.010G206200.1		Solyc10g045050.1.1	GRMZM2G133168_T01	LOC_Os07g49280.1		GSMUA_Achr5T10470_001
	Glyma.09G014400.1	MDP0000127521	AT5G04340.1	BnaA09g26270D	Bo7g077390.1	Bra017049	Gh_D09G0781	Cotton_A_36180_BGI-A2_v1.0	Gorai.007G192900.1	Potri.010G216200.1		Solyc10g047130.1.1	GRMZM2G134279_T01	LOC_Os08g03520.1		GSMUA_Achr5T05330_001
	Glyma.09G016000.3	MDP0000216765	AT5G05410.1	BnaC09g42570D	Bo7g077410.1	Bra017095	Gh_D12G1951	Cotton_A_36210_BGI-A2_v1.0	Gorai.007G202700.1	Potri.010G217200.1		Solyc10g050970.1.1	GRMZM2G134341_T01	LOC_Os08g04420.1		GSMUA_Achr5T05910_001
	Glyma.09G032100.1	MDP0000133485	AT5G06100.2	BnaC09g41890D	Bo3g028500.1	Bra017231	Gh_A07G0723	Cotton_A_36414_BGI-A2_v1.0	Gorai.007G212800.1	Potri.010G228700.2		Solyc10g051380.1.1	GRMZM2G135452_T01	LOC_Os08g05520.1		GSMUA_Achr5T06530_001
	Glyma.09G038900.1	MDP0000138163	AT5G06250.2	BnaA09g47030D	Bo3g026690.1	Bra017262	Gh_A07G1378	Cotton_A_38005_BGI-A2_v1.0	Gorai.007G215900.1	Potri.011G007700.1		Solyc10g051390.1.1	GRMZM2G135978_T01	LOC_Os08g06060.1		GSMUA_Achr5T06570_001
	Glyma.09G041500.1	MDP0000011202	AT5G07310.1	BnaA09g46830D	Bo3g026360.1	Bra017279	Gh_A07G1381	Cotton_A_38491_BGI-A2_v1.0	Gorai.007G219300.1	Potri.011G040200.1		Solyc10g055410.1.1	GRMZM2G136410_T01	LOC_Os08g06140.1		GSMUA_Achr5T06590_001
	Glyma.09G052900.1	MDP0000122458	AT5G07580.1	BnaA06g13580D	Bo4g108190.1	Bra017302	Gh_A07G1382	Cotton_A_40228_BGI-A2_v1.0	Gorai.007G227500.1	Potri.011G040300.1		Solyc10g062110.1.1	GRMZM2G137341_T01	LOC_Os08g07700.1		GSMUA_Achr5T06640_001
	Glyma.09G066600.1	MDP0000517257	AT5G07690.1	BnaA06g13370D	Bo4g108080.1	Bra017448	Gh_D07G0084	Cotton_A_00802_BGI-A2_v1.0	Gorai.007G236800.1	Potri.011G040400.1		Solyc10g080310.1.1	GRMZM2G137451_T01	LOC_Os08g15020.1		GSMUA_Achr5T07030_001
	Glyma.09G072000.1	MDP0000517262	AT5G07700.1	BnaA06g12870D	Bo4g107550.1	Bra017493	Gh_D06G1326	Cotton_A_00913_BGI-A2_v1.0	Gorai.007G240700.1	Potri.011G041600.1		Solyc10g081180.1.1	GRMZM2G137751_T01	LOC_Os08g24400.1		GSMUA_Achr5T07100_001
	Glyma.09G084900.1	MDP0000602739	AT5G08610.1	BnaA06g12860D	Bo8g045980.1	Bra017495	Gh_D06G1336	Cotton_A_00990_BGI-A2_v1.0	Gorai.007G244300.1	Potri.011G049700.1		Solyc10g081490.1.1	GRMZM2G138396_T01	LOC_Os08g24420.1		GSMUA_Achr5T07330_001
	Glyma.09G089700.1	MDP0000896053	AT5G08620.1	BnaA06g12690D	Bo8g058040.1	Bra017504	Gh_D05G0323	Cotton_A_02147_BGI-A2_v1.0	Gorai.007G252700.1	Potri.011G056900.1		Solyc10g083210.1.1	GRMZM2G138427_T01	LOC_Os08g31580.1		GSMUA_Achr5T07400_001
	Glyma.09G097400.2	MDP0000308379	AT5G09290.1	BnaCnng39660D	Bo8g058080.1	Bra017517	Gh_D05G0152	Cotton_A_02201_BGI-A2_v1.0	Gorai.007G260600.1	Potri.011G057000.1		Solyc10g083560.1.1	GRMZM2G139284_T01	LOC_Os08g32600.1		GSMUA_Achr5T07720_001
	Glyma.09G111900.1	MDP0000188801	AT5G09410.3	BnaCnng39690D	Bo8g058090.1	Bra017518	Gh_D11G3310	Cotton_A_02202_BGI-A2_v1.0	Gorai.007G268800.1	Potri.011G061700.1		Solyc10g084340.1.1	GRMZM2G139688_T01	LOC_Os08g33150.1		GSMUA_Achr5T08510_001
	Glyma.09G147200.1	MDP0000295902	AT5G10140.1	BnaCnng39800D	Bo8g058160.1	Bra017612	Gh_D01G1463	Cotton_A_02211_BGI-A2_v1.0	Gorai.007G271900.1	Potri.011G061800.1		Solyc10g085450.1.1	GRMZM2G139740_T01	LOC_Os08g33660.1		GSMUA_Achr5T09100_001
	Glyma.09G153900.1	MDP0000178729	AT5G10280.1	BnaC01g44850D	Bo8g058850.1	Bra017656	Gh_D06G0642	Cotton_A_03119_BGI-A2_v1.0	Gorai.007G296700.1	Potri.011G075800.1		Solyc10g085550.1.1	GRMZM2G139765_T01	LOC_Os08g33940.1		GSMUA_Achr5T09280_001
	Glyma.09G167400.1	MDP0000260339	AT5G11190.1	BnaA02g18720D	Bo8g059020.1	Bra017685	Gh_D06G0748	Cotton_A_03178_BGI-A2_v1.0	Gorai.007G312200.1	Potri.011G094900.1		Solyc10g085790.1.1	GRMZM2G140083_T01	LOC_Os08g36440.1		GSMUA_Achr5T09470_001
	Glyma.09G177800.1	MDP0000167314	AT5G11590.1	BnaA05g18020D	Bo8g059650.1	Bra017741	Gh_D06G0817	Cotton_A_09084_BGI-A2_v1.0	Gorai.007G312400.1	Potri.011G115600.1		Solyc10g086260.1.1	GRMZM2G141679_T01	LOC_Os08g36920.1		GSMUA_Achr5T09940_001
	Glyma.09G183400.1	MDP0000256624	AT5G12870.1	BnaA02g10750D	Bo4g140180.1	Bra017809	Gh_A08G0662	Cotton_A_09123_BGI-A2_v1.0	Gorai.007G335500.1	Potri.011G125900.1		Solyc10g086290.1.1	GRMZM2G142179_T01	LOC_Os08g37970.1		GSMUA_Achr5T20280_001
	Glyma.09G194800.1	MDP0000243375	AT5G13330.1	BnaA02g10980D	Bo4g140000.1	Bra017811	Gh_D10G1399	Cotton_A_09124_BGI-A2_v1.0	Gorai.007G348600.1	Potri.011G131200.1		Solyc11g006050.1.1	GRMZM2G142999_T01	LOC_Os08g38590.1		GSMUA_Achr5T20340_001
	Glyma.09G196700.1	MDP0000249611	AT5G13910.1	BnaA02g11090D	Bo4g139820.1	Bra017879	Gh_D10G1282	Cotton_A_09125_BGI-A2_v1.0	Gorai.007G350500.1	Potri.011G147900.1		Solyc11g008210.1.1	GRMZM2G143046_T01	LOC_Os08g41960.1		GSMUA_Achr5T20780_001
	Glyma.09G206200.1	MDP0000210851	AT5G14340.1	BnaC04g50710D	Bo4g139810.1	Bra017963	Gh_A11G2924	Cotton_A_09126_BGI-A2_v1.0	Gorai.007G359400.1	Potri.011G149300.1		Solyc11g010930.1.1	GRMZM2G143328_T01	LOC_Os08g42550.1		GSMUA_Achr5T20850_001
	Glyma.09G208500.1	MDP0000166645	AT5G14750.1	BnaC04g50030D	Bo4g046000.1	Bra017980	Gh_A06G1219	Cotton_A_09135_BGI-A2_v1.0	Gorai.007G362200.1	Potri.011G149700.1		Solyc11g011050.1.1	GRMZM2G144630_T01	LOC_Os08g43550.1		GSMUA_Achr5T21050_001
	Glyma.09G210700.1	MDP0000287232	AT5G15090.1	BnaCnng41130D	Bo5g052290.1	Bra018107	Gh_A10G1215	Cotton_A_09151_BGI-A2_v1.0	Gorai.007G362300.3	Potri.011G151800.1		Solyc11g011750.1.1	GRMZM2G146028_T01	LOC_Os08g44960.1		GSMUA_Achr5T21090_001
	Glyma.09G214600.1	MDP0000786507	AT5G15310.1	BnaCnng41590D	Bo6g082760.1	Bra018251	Gh_A05G1768	Cotton_A_15853_BGI-A2_v1.0	Gorai.007G377100.1	Potri.011G167600.1		Solyc11g012980.1.1	GRMZM2G146553_T01	LOC_Os08g45110.1		GSMUA_Achr5T11710_001
	Glyma.09G214900.2	MDP0000202050	AT5G15960.1	BnaC04g51210D	Bo2g136470.1	Bra018267	Gh_A05G1769	Cotton_A_15891_BGI-A2_v1.0	Gorai.008G006300.1	Potri.012G015100.1		Solyc11g016990.1.1	GRMZM2G146670_T01	LOC_Os09g10960.1		GSMUA_Achr5T12230_001
	Glyma.09G235600.1	MDP0000272802	AT5G15970.1	BnaC04g51560D	Bo3g041750.1	Bra018271	Gh_D09G1631	Cotton_A_16779_BGI-A2_v1.0	Gorai.008G016600.1	Potri.012G032900.2		Solyc11g028020.1.1	GRMZM2G147346_T01	LOC_Os09g11460.1		GSMUA_Achr5T12530_001
	Glyma.09G238800.1	MDP0000152821	AT5G16600.1	BnaA09g27780D	Bo3g043150.1	Bra018319	Gh_D09G1443	Cotton_A_17196_BGI-A2_v1.0	Gorai.008G018800.1	Potri.012G047700.1		Solyc11g042560.1.1	GRMZM2G147698_T01	LOC_Os09g11480.2		GSMUA_Achr5T13500_001
	Glyma.09G240600.1	MDP0000258562	AT5G16770.1	BnaC09g28540D	Bo1g017860.1	Bra018398	Gh_D09G1444	Cotton_A_17199_BGI-A2_v1.0	Gorai.008G025100.1	Potri.012G055600.1		Solyc11g042580.1.1	GRMZM2G148333_T01	LOC_Os09g13630.1		GSMUA_Achr5T14230_001
	Glyma.09G242600.1	MDP0000203666	AT5G17260.1	BnaCnng05080D	Bo1g017700.1	Bra018423	Gh_D08G1535	Cotton_A_17221_BGI-A2_v1.0	Gorai.008G035700.1	Potri.012G057500.1		Solyc11g045680.1.1	GRMZM2G148693_T02	LOC_Os09g13940.1		GSMUA_Achr5T14600_001
	Glyma.09G256000.1	MDP0000243965	AT5G17600.1	BnaCnng05370D	Bo1g017590.1	Bra018582	Gh_D08G1534	Cotton_A_17925_BGI-A2_v1.0	Gorai.008G043800.1	Potri.012G061600.1		Solyc11g045690.1.1	GRMZM2G149708_T01	LOC_Os09g19734.1		GSMUA_Achr5T15330_001
	Glyma.09G261600.1	MDP0000241650	AT5G17890.1	BnaC05g44010D	Bo1g017580.1	Bra018588	Gh_D03G1676	Cotton_A_19718_BGI-A2_v1.0	Gorai.008G060100.1	Potri.012G080400.1		Solyc11g062410.1.1	GRMZM2G149756_T01	LOC_Os09g20350.1		GSMUA_Achr5T15880_001
	Glyma.10G001700.1	MDP0000191680	AT5G18450.1	BnaC05g44050D	Bo5g136360.1	Bra018591	Gh_A12G0552	Cotton_A_21586_BGI-A2_v1.0	Gorai.008G062500.1	Potri.012G084100.1		Solyc11g065840.1.1	GRMZM2G150521_T01	LOC_Os09g20820.1		GSMUA_Achr5T16870_001
	Glyma.10G006600.1	MDP0000313476	AT5G18840.1	BnaCnng41840D	Bo5g136570.1	Bra018598	Gh_A12G0527	Cotton_A_21601_BGI-A2_v1.0	Gorai.008G070600.1	Potri.012G101600.1		Solyc11g065920.1.1	GRMZM2G150616_T01	LOC_Os09g21510.1		GSMUA_Achr5T17010_001
	Glyma.10G007000.1	MDP0000303333	AT5G21222.1	BnaCnng42010D	Bo5g136600.1	Bra018702	Gh_A12G0623	Cotton_A_21922_BGI-A2_v1.0	Gorai.008G075600.1	Potri.012G106000.1		Solyc11g065930.1.1	GRMZM2G150841_T01	LOC_Os09g21790.1		GSMUA_Achr5T18080_001
	Glyma.10G007100.1	MDP0000315764	AT5G21326.1	BnaC01g41180D	Bo5g136700.1	Bra018716	Gh_A12G0576	Cotton_A_22356_BGI-A2_v1.0	Gorai.008G077800.1	Potri.012G108500.1		Solyc11g069030.1.1	GRMZM2G151542_T01	LOC_Os09g22420.1		GSMUA_Achr5T18400_001
	Glyma.10G010300.1	MDP0000192806	AT5G21960.1	BnaCnng42590D	Bo5g136930.1	Bra018717	Gh_A06G0077	Cotton_A_25088_BGI-A2_v1.0	Gorai.008G077900.2	Potri.012G127700.1		Solyc11g069160.1.1	GRMZM2G152415_T01	LOC_Os09g23620.1		GSMUA_Achr5T18600_001
	Glyma.10G014600.1	MDP0000135594	AT5G23000.1	BnaA01g06490D	Bo2g055960.1	Bra018864	Gh_A02G1153	Cotton_A_25089_BGI-A2_v1.0	Gorai.008G083100.1	Potri.012G129300.1		Solyc11g072630.1.1	GRMZM2G152661_T01	LOC_Os09g24800.1		GSMUA_Achr5T18810_001
	Glyma.10G016500.1	MDP0000268652	AT5G24270.1	BnaA01g06090D	Bo2g055670.1	Bra019099	Gh_D11G0249	Cotton_A_25094_BGI-A2_v1.0	Gorai.008G086400.1	Potri.012G134000.1		Solyc11g072790.1.1	GRMZM2G152757_T01	LOC_Os09g26420.5		GSMUA_Achr5T19610_001
	Glyma.10G021500.1	MDP0000241111	AT5G25190.1	BnaC03g66550D	Bo3g107740.1	Bra019122	Gh_D11G0359	Cotton_A_26805_BGI-A2_v1.0	Gorai.008G100500.1	Potri.012G134100.1		Solyc12g005640.1.1	GRMZM2G153594_T01	LOC_Os09g27730.1		GSMUA_Achr5T21250_001
	Glyma.10G036200.1	MDP0000293247	AT5G25390.2	BnaC01g35070D	Bo3g107600.1	Bra019154	Gh_D11G0263	Cotton_A_26808_BGI-A2_v1.0	Gorai.008G105700.1	Potri.012G140500.1		Solyc12g005890.1.1	GRMZM2G154735_T01	LOC_Os09g28440.1		GSMUA_Achr5T22190_001
	Glyma.10G036300.1	MDP0000244980	AT5G25810.1	BnaC02g36370D	Bo2g095830.1	Bra019162	Gh_D11G0415	Cotton_A_26809_BGI-A2_v1.0	Gorai.008G107700.1	Potri.012G140700.2		Solyc12g005960.1.1	GRMZM2G155021_T01	LOC_Os09g35010.1		GSMUA_Achr5T22410_001
	Glyma.10G036600.1	MDP0000250518	AT5G26660.1	BnaC02g36310D	Bo8g071630.1	Bra019186	Gh_D11G0418	Cotton_A_26993_BGI-A2_v1.0	Gorai.008G108400.1	Potri.013G001000.1		Solyc12g008350.1.1	GRMZM2G155123_T02	LOC_Os09g35030.1		GSMUA_Achr5T22760_001
	Glyma.10G036700.1	MDP0000149102	AT5G35550.1	BnaAnng19140D	Bo8g071580.1	Bra019200	Gh_D11G0426	Cotton_A_26994_BGI-A2_v1.0	Gorai.008G108500.1	Potri.013G001600.5		Solyc12g008670.1.1	GRMZM2G156006_T01	LOC_Os09g36250.1		GSMUA_Achr5T22840_001
	Glyma.10G037000.1	MDP0000121476	AT5G40250.1	BnaCnng43220D	Bo8g071150.1	Bra019270	Gh_D11G0427	Cotton_A_26997_BGI-A2_v1.0	Gorai.008G108600.1	Potri.013G041200.1		Solyc12g009020.1.1	GRMZM2G156158_T02	LOC_Os09g36500.1		GSMUA_Achr5T23070_001
	Glyma.10G061400.1	MDP0000132738	AT5G40330.1	BnaC06g43980D	Bo1g009990.1	Bra019368	Gh_D11G0250	Cotton_A_27802_BGI-A2_v1.0	Gorai.008G120100.1	Potri.013G045200.1		Solyc12g009240.1.1	GRMZM2G156737_T01	LOC_Os09g36730.1		GSMUA_Achr5T23110_001
	Glyma.10G072600.1	MDP0000710259	AT5G40350.1	BnaCnng43480D	Bo1g011650.1	Bra019417	Gh_D11G0470	Cotton_A_28778_BGI-A2_v1.0	Gorai.008G123400.1	Potri.013G054200.1		Solyc12g009490.1.1	GRMZM2G157422_T03	LOC_Os09g38110.1		GSMUA_Achr5T23240_001
	Glyma.10G076100.1	MDP0000155426	AT5G40420.1	BnaA03g58600D	Bo1g011980.1	Bra019477	Gh_D11G0480	Cotton_A_29771_BGI-A2_v1.0	Gorai.008G126000.1	Potri.013G056400.1		Solyc12g009570.1.1	GRMZM2G158700_T01	LOC_Os09g38560.1		GSMUA_Achr5T24060_001
	Glyma.10G098200.1	MDP0000862126	AT5G42900.1	BnaCnng05760D	Bo4g030150.1	Bra019599	Gh_D11G0276	Cotton_A_29772_BGI-A2_v1.0	Gorai.008G126700.1	Potri.013G056500.1		Solyc12g013660.1.1	GRMZM2G158860_T02	LOC_Os09g39810.1		GSMUA_Achr5T24680_001
	Glyma.10G099800.1	MDP0000151688	AT5G43410.1	BnaCnng06080D	Bo4g030170.1	Bra019622	Gh_D11G0251	Cotton_A_30233_BGI-A2_v1.0	Gorai.008G129500.1	Potri.013G067500.1		Solyc12g014620.1.1	GRMZM2G159330_T01	LOC_Os09g39850.1		GSMUA_Achr5T26000_001
	Glyma.10G107500.1	MDP0000137556	AT5G44210.1	BnaCnng06310D	Bo4g030180.1	Bra019742	Gh_D11G0252	Cotton_A_30428_BGI-A2_v1.0	Gorai.008G132400.1	Potri.013G077700.4		Solyc12g014630.1.1	GRMZM2G159547_T01	LOC_Os10g08550.1		GSMUA_Achr5T26170_001
	Glyma.10G109600.1	MDP0000276202	AT5G46890.1	BnaA02g09550D	Bo4g030190.1	Bra019777	Gh_D11G0253	Cotton_A_30431_BGI-A2_v1.0	Gorai.008G141000.1	Potri.013G100300.1		Solyc12g015870.1.1	GRMZM2G159592_T01	LOC_Os10g17454.2		GSMUA_Achr5T26400_001
	Glyma.10G113400.1	MDP0000284275	AT5G46900.1	BnaA02g25110D	Bo4g030200.1	Bra019794	Gh_D11G0254	Cotton_A_31426_BGI-A2_v1.0	Gorai.008G151100.1	Potri.013G101100.1		Solyc12g019460.1.1	GRMZM2G159937_T01	LOC_Os10g20830.1		GSMUA_Achr5T26930_001
	Glyma.10G118900.1	MDP0000324259	AT5G47100.1	BnaA02g24990D	Bo4g030210.1	Bra019821	Gh_D11G0336	Cotton_A_31428_BGI-A2_v1.0	Gorai.008G151400.1	Potri.013G101200.1		Solyc12g038450.1.1	GRMZM2G160136_T02	LOC_Os10g20840.1		GSMUA_Achr5T28050_001
	Glyma.10G119100.1	MDP0000139519	AT5G47220.1	BnaC07g31890D	Bo4g031070.1	Bra019994	Gh_A01G2094	Cotton_A_32145_BGI-A2_v1.0	Gorai.008G153600.1	Potri.013G104900.1		Solyc12g042210.1.1	GRMZM2G160430_T01	LOC_Os10g20890.1		GSMUA_Achr5T28190_001
	Glyma.10G123200.1	MDP0000216169	AT5G47230.1	BnaA06g25640D	Bo5g133430.1	Bra020016	Gh_A13G0773	Cotton_A_32434_BGI-A2_v1.0	Gorai.008G155600.1	Potri.013G109300.1		Solyc12g044390.1.1	GRMZM2G160460_T01	LOC_Os10g21910.1		GSMUA_Achr5T28750_001
	Glyma.10G132200.1	MDP0000246184	AT5G47320.1	BnaA06g25550D	Bo5g133210.1	Bra020156	Gh_A13G0772	Cotton_A_32741_BGI-A2_v1.0	Gorai.008G160400.1	Potri.013G115400.1		Solyc12g049030.1.1	GRMZM2G160504_T01	LOC_Os10g22600.1		GSMUA_Achr5T28980_001
	Glyma.10G139000.1	MDP0000836456	AT5G49330.1	BnaCnng44260D	Bo5g131980.1	Bra020162	Gh_A13G0757	Cotton_A_33049_BGI-A2_v1.0	Gorai.008G161000.1	Potri.013G130900.1		Solyc12g049100.1.1	GRMZM2G160687_T03	LOC_Os10g22950.1		GSMUA_Achr5T29000_001
	Glyma.10G142200.2	MDP0000403580	AT5G50080.1	BnaAnng19460D	Bo6g041920.1	Bra020182	Gh_A13G0774	Cotton_A_34065_BGI-A2_v1.0	Gorai.008G179600.1	Potri.013G135300.1		Solyc12g049300.1.1	GRMZM2G160730_T02	LOC_Os10g25170.1		GSMUA_Achr5T29220_001
	Glyma.10G142700.1	MDP0000819440	AT5G50720.1	BnaA10g30200D	Bo3g045820.1	Bra020228	Gh_D01G1055	Cotton_A_35235_BGI-A2_v1.0	Gorai.008G179800.1	Potri.013G135600.1		Solyc12g049350.1.1	GRMZM2G160838_T01	LOC_Os10g30840.1		GSMUA_Achr5T29290_001
	Glyma.10G165800.1	MDP0000298393	AT5G51190.1	BnaA06g40170D	Bo3g045810.1	Bra020249	Gh_D01G1050	Cotton_A_36396_BGI-A2_v1.0	Gorai.008G182700.1	Potri.013G148600.1		Solyc12g049560.1.1	GRMZM2G160840_T01	LOC_Os10g33810.1		GSMUA_Achr6T00240_001
	Glyma.10G180800.1	MDP0000218344	AT5G51990.1	BnaCnng44540D	Bo3g045750.1	Bra020262	Gh_D08G0256	Cotton_A_36397_BGI-A2_v1.0	Gorai.008G183300.1	Potri.013G149200.1		Solyc12g056590.1.1	GRMZM2G160971_T01	LOC_Os10g35550.1		GSMUA_Achr6T00250_001
	Glyma.10G186800.1	MDP0000159011	AT5G52020.1	BnaCnng44970D	Bo3g045740.1	Bra020284	Gh_D08G0283	Cotton_A_36398_BGI-A2_v1.0	Gorai.008G185900.1	Potri.013G158500.1		Solyc12g056650.1.1	GRMZM2G161792_T01	LOC_Os10g35560.1		GSMUA_Achr6T02690_001
	Glyma.10G186900.1	MDP0000276982	AT5G52260.1	BnaA02g35880D	Bo3g045150.1	Bra020428	Gh_D08G0327	Cotton_A_37921_BGI-A2_v1.0	Gorai.008G192100.1	Potri.014G025200.2		Solyc12g056940.1.1	GRMZM2G162434_T01	LOC_Os10g38000.1		GSMUA_Achr6T01280_001
	Glyma.10G187000.1		AT5G52300.1	BnaC05g49400D	Bo3g044210.1	Bra020490	Gh_D13G1622	Cotton_A_37999_BGI-A2_v1.0	Gorai.008G192900.1	Potri.014G039900.1		Solyc12g056980.1.1	GRMZM2G162709_T01	LOC_Os10g38950.1		GSMUA_Achr6T01440_001
	Glyma.10G191000.1		AT5G52310.1	BnaA06g13670D	Bo5g127380.1	Bra020526	Gh_D13G1712	Cotton_A_38392_BGI-A2_v1.0	Gorai.008G193200.2	Potri.014G046600.1		Solyc12g088080.1.1	GRMZM2G163745_T01	LOC_Os10g39190.1		GSMUA_Achr6T01850_001
	Glyma.10G193400.1		AT5G53290.1	BnaA06g14660D	Bo5g126280.1	Bra020542	Gh_D06G0223	Cotton_A_38529_BGI-A2_v1.0	Gorai.008G207600.1	Potri.014G046700.1		Solyc12g088540.1.1	GRMZM2G163914_T02	LOC_Os10g39450.1		GSMUA_Achr6T02310_001
	Glyma.10G193900.1		AT5G54230.1	BnaA03g53830D	Bo1g040300.1	Bra020624	Gh_A02G0130	Cotton_A_38531_BGI-A2_v1.0	Gorai.008G210600.1	Potri.014G046900.1		Solyc12g088560.1.1	GRMZM2G164591_T01	LOC_Os10g40070.1		GSMUA_Achr6T02350_001
	Glyma.10G194200.1		AT5G54590.2	BnaA03g53850D	Bo1g040180.1	Bra020744	Gh_D08G1225	Cotton_A_40699_BGI-A2_v1.0	Gorai.008G214000.1	Potri.014G047000.1		Solyc12g088570.1.1	GRMZM2G165257_T01	LOC_Os10g40440.1		GSMUA_Achr6T02370_001
	Glyma.10G206400.1		AT5G55020.1	BnaA04g17470D	Bo1g039730.1	Bra020825	Gh_D08G1231	Cotton_A_02546_BGI-A2_v1.0	Gorai.008G219300.1	Potri.014G055700.1		Solyc12g088580.1.1	GRMZM2G165901_T01	LOC_Os10g40460.1		GSMUA_Achr6T02400_001
	Glyma.10G206500.1		AT5G55990.1	BnaA01g19220D	Bo1g039470.1	Bra020837	Gh_D08G1240	Cotton_A_02566_BGI-A2_v1.0	Gorai.008G225900.1	Potri.014G062400.2		Solyc12g088590.1.1	GRMZM2G166297_T01	LOC_Os10g40470.1		GSMUA_Achr6T02530_001
	Glyma.10G218100.1		AT5G56110.1	BnaA01g19210D	Bo3g032960.1	Bra020892	Gh_A01G1324	Cotton_A_02611_BGI-A2_v1.0	Gorai.008G232500.1	Potri.014G074000.1		Solyc12g088600.1.1	GRMZM2G166337_T01	LOC_Os10g40480.1		GSMUA_Achr6T02550_001
	Glyma.10G221500.2		AT5G56580.1	BnaC05g31720D	Bo3g031960.1	Bra020905	Gh_A01G0631	Cotton_A_02612_BGI-A2_v1.0	Gorai.008G232600.1	Potri.014G081200.1		Solyc12g088620.1.1	GRMZM2G167741_T01	LOC_Os10g40510.1		GSMUA_Achr6T05210_001
	Glyma.10G236400.2		AT5G57565.1	BnaCnng45490D	Bo3g031950.1	Bra021033	Gh_A09G0861	Cotton_A_03985_BGI-A2_v1.0	Gorai.008G232700.1	Potri.014G088500.1		Solyc12g088630.1.1	GRMZM2G167856_T01	LOC_Os10g40520.1		GSMUA_Achr6T04130_001
	Glyma.10G236600.1		AT5G57620.1	BnaA01g34910D	Bo3g031390.1	Bra021047	Gh_A08G0953	Cotton_A_03997_BGI-A2_v1.0	Gorai.008G237600.1	Potri.014G094500.1		Solyc12g089180.1.1	GRMZM2G168898_T01	LOC_Os10g40530.1		GSMUA_Achr6T04400_001
	Glyma.10G239400.1		AT5G59220.1	BnaA02g35430D	Bo5g038720.1	Bra021048	Gh_A10G0406	Cotton_A_04729_BGI-A2_v1.0	Gorai.008G238800.1	Potri.014G097700.1		Solyc12g094690.1.1	GRMZM2G169240_T01	LOC_Os10g40614.1		GSMUA_Achr6T04440_001
	Glyma.10G273000.1		AT5G59340.1	BnaA02g35490D	Bo5g038860.1	Bra021049	Gh_D13G0872	Cotton_A_05393_BGI-A2_v1.0	Gorai.008G242700.2	Potri.014G099900.1		Solyc12g096200.1.1	GRMZM2G169261_T01	LOC_Os10g41130.1		GSMUA_Achr6T04840_001
	Glyma.10G274600.2		AT5G59820.1	BnaA05g34870D	Bo5g016490.1	Bra021056	Gh_D06G1408	Cotton_A_07016_BGI-A2_v1.0	Gorai.008G243700.1	Potri.014G100800.1		Solyc12g099120.1.1	GRMZM2G169356_T01	LOC_Os10g41330.1		GSMUA_Achr6T10440_001
	Glyma.10G278000.1		AT5G60410.2	BnaA05g34880D	Bo5g016510.1	Bra021078	Gh_D08G0477	Cotton_A_07020_BGI-A2_v1.0	Gorai.008G249800.1	Potri.014G104200.2		Solyc12g099130.1.1	GRMZM2G169382_T01	LOC_Os10g41510.1		GSMUA_Achr6T06640_001
	Glyma.10G297700.1		AT5G60890.1	BnaA03g48910D	Bo5g016750.1	Bra021200	Gh_A05G0292	Cotton_A_07025_BGI-A2_v1.0	Gorai.008G252300.1	Potri.014G107200.1		Solyc12g099140.1.1	GRMZM2G169654_T01	LOC_Os11g01130.2		GSMUA_Achr6T06800_001
	Glyma.11G009400.1		AT5G61030.1	BnaA03g49030D	Bo5g017210.1	Bra021366	Gh_A05G0291	Cotton_A_07028_BGI-A2_v1.0	Gorai.008G253900.1	Potri.014G111200.1		Solyc12g100230.1.1	GRMZM2G171179_T01	LOC_Os11g03440.1		GSMUA_Achr6T07260_001
	Glyma.11G014200.1		AT5G61420.2	BnaA03g49050D	Bo7g040820.1	Bra021382	Gh_D10G1089	Cotton_A_08673_BGI-A2_v1.0	Gorai.008G261100.1	Potri.014G122700.1		Solyc12g100240.1.1	GRMZM2G171277_T01	LOC_Os11g03970.1		GSMUA_Achr6T07910_001
	Glyma.11G018100.1		AT5G61590.1	BnaC05g37110D	Bo7g040810.1	Bra021401	Gh_D10G1087	Cotton_A_08674_BGI-A2_v1.0	Gorai.008G261400.1	Potri.014G126100.1		Solyc12g100250.1.1	GRMZM2G171569_T01	LOC_Os11g05740.1		GSMUA_Achr6T08000_001
	Glyma.11G019000.1		AT5G61600.1	BnaA09g09400D	Bo7g040780.1	Bra021483	Gh_D10G1058	Cotton_A_08703_BGI-A2_v1.0	Gorai.008G271200.1	Potri.014G134800.1		Solyc12g100260.1.1	GRMZM2G171781_T01	LOC_Os11g06770.2		GSMUA_Achr6T08070_001
	Glyma.11G021800.1		AT5G61890.1	BnaA04g25900D	Bo1g098860.1	Bra021543	Gh_D10G1179	Cotton_A_11022_BGI-A2_v1.0	Gorai.008G277900.1	Potri.014G149600.1			GRMZM2G172065_T01	LOC_Os11g11880.1		GSMUA_Achr6T08140_001
	Glyma.11G030200.1		AT5G62320.1	BnaA04g16320D	Bo5g062670.1	Bra021594	Gh_D02G1346	Cotton_A_11305_BGI-A2_v1.0	Gorai.008G280600.1	Potri.014G157300.1			GRMZM2G172327_T01	LOC_Os11g13840.1		GSMUA_Achr6T09620_001
	Glyma.11G034900.1		AT5G62470.2	BnaC06g43220D	Bo5g071000.1	Bra021628	Gh_A03G0291	Cotton_A_11306_BGI-A2_v1.0	Gorai.008G286700.1	Potri.014G161400.1			GRMZM2G172487_T01	LOC_Os11g30500.1		GSMUA_Achr6T20580_001
	Glyma.11G035100.1		AT5G63630.1	BnaC02g44890D	Bo7g012820.1	Bra021708	Gh_A03G0301	Cotton_A_11454_BGI-A2_v1.0	Gorai.008G287100.2	Potri.015G013100.5			GRMZM2G172575_T01	LOC_Os11g32100.1		GSMUA_Achr6T10480_001
	Glyma.11G036400.1		AT5G63980.1	BnaAnng20420D	Bo7g012920.1	Bra021712	Gh_A03G0292	Cotton_A_12127_BGI-A2_v1.0	Gorai.009G002200.1	Potri.015G013200.1			GRMZM2G172936_T01	LOC_Os11g35390.1		GSMUA_Achr6T10490_001
	Glyma.11G036500.1		AT5G63990.1	BnaCnng46690D	Bo7g012970.1	Bra021720	Gh_D03G1169	Cotton_A_13859_BGI-A2_v1.0	Gorai.009G006700.1	Potri.015G023200.1			GRMZM2G173424_T01	LOC_Os11g39640.1		GSMUA_Achr6T10680_001
	Glyma.11G038900.1		AT5G64000.1	BnaC04g53820D	Bo2g041620.1	Bra021736	Gh_A01G2091	Cotton_A_13901_BGI-A2_v1.0	Gorai.009G017500.1	Potri.015G030200.1			GRMZM2G173534_T02	LOC_Os11g42430.1		GSMUA_Achr6T10700_001
	Glyma.11G045400.1		AT5G64750.1	BnaAnng03730D	Bo9g017940.1	Bra021791	Gh_D05G0023	Cotton_A_16110_BGI-A2_v1.0	Gorai.009G033800.2	Potri.015G039100.1			GRMZM2G173633_T01	LOC_Os11g45710.4		GSMUA_Achr6T10870_001
	Glyma.11G051700.1		AT5G65050.3	BnaA02g33410D	Bo9g018010.1	Bra021871	Gh_A08G0238	Cotton_A_16121_BGI-A2_v1.0	Gorai.009G037000.1	Potri.015G039600.1			GRMZM2G173771_T01	LOC_Os11g45740.1		GSMUA_Achr6T11680_001
	Glyma.11G053600.1		AT5G65060.1	BnaC05g21820D	Bo9g018330.1	Bra022104	Gh_A08G0299	Cotton_A_16130_BGI-A2_v1.0	Gorai.009G040900.1	Potri.015G041100.1			GRMZM2G174347_T01	LOC_Os12g01120.1		GSMUA_Achr6T12930_001
	Glyma.11G053800.1		AT5G65130.1	BnaUnng01150D	Bo9g018910.1	Bra022115	Gh_A09G1760	Cotton_A_17066_BGI-A2_v1.0	Gorai.009G050200.1	Potri.015G046200.1			GRMZM2G174766_T01	LOC_Os12g02430.1		GSMUA_Achr6T13140_001
	Glyma.11G062400.8		AT5G65230.1	BnaCnng47540D	Bo9g019030.1	Bra022176	Gh_A09G1766	Cotton_A_17072_BGI-A2_v1.0	Gorai.009G056100.1	Potri.015G055800.1			GRMZM2G174784_T01	LOC_Os12g03150.1		GSMUA_Achr6T13340_001
	Glyma.11G076500.1		AT5G65790.1	BnaA08g26160D	Bo9g019120.1	Bra022236	Gh_A01G1370	Cotton_A_17310_BGI-A2_v1.0	Gorai.009G060600.1	Potri.015G057400.2			GRMZM2G174896_T02	LOC_Os12g03810.2		GSMUA_Achr6T14220_001
	Glyma.11G078200.1		AT5G66400.1	BnaA08g26320D	Bo7g005200.1	Bra022267	Gh_A01G1371	Cotton_A_18732_BGI-A2_v1.0	Gorai.009G076400.1	Potri.015G075600.1			GRMZM2G174917_T01	LOC_Os12g05370.1		GSMUA_Achr6T14240_001
	Glyma.11G087600.1		AT5G66620.1	BnaA08g26630D	Bo7g006020.1	Bra022501	Gh_A01G1387	Cotton_A_18752_BGI-A2_v1.0	Gorai.009G087700.1	Potri.015G075800.1			GRMZM2G175525_T01	LOC_Os12g06080.1		GSMUA_Achr6T14760_001
	Glyma.11G105900.1		AT5G67180.1	BnaA08g26700D	Bo5g043390.1	Bra022573	Gh_A08G1912	Cotton_A_18931_BGI-A2_v1.0	Gorai.009G103500.1	Potri.015G082700.1			GRMZM2G175856_T01	LOC_Os12g06510.1		GSMUA_Achr6T14840_001
	Glyma.11G107100.1		AT5G67190.1	BnaA08g26710D	Bo5g043120.1	Bra022584	Gh_A02G1206	Cotton_A_18932_BGI-A2_v1.0	Gorai.009G103800.1	Potri.015G098400.1			GRMZM2G177760_T01	LOC_Os12g07590.1		GSMUA_Achr6T15120_001
	Glyma.11G108400.1		AT5G67320.1	BnaA08g26750D	Bo8g030520.1	Bra022602	Gh_D09G0712	Cotton_A_18934_BGI-A2_v1.0	Gorai.009G104200.1	Potri.015G099700.1			GRMZM2G178533_T02	LOC_Os12g07640.1		GSMUA_Achr6T15180_001
	Glyma.11G109900.1		AT5G67450.1	BnaC08g15070D	Bo8g030270.1	Bra022643	Gh_D09G0648	Cotton_A_18935_BGI-A2_v1.0	Gorai.009G104600.1	Potri.015G129100.1			GRMZM2G179462_T01	LOC_Os12g08270.1		GSMUA_Achr6T15810_001
	Glyma.11G117300.1		AT5G67590.1	BnaC08g15350D	Bo9g013700.1	Bra022733	Gh_D09G0647	Cotton_A_18936_BGI-A2_v1.0	Gorai.009G110800.1	Potri.015G131100.1			GRMZM2G180555_T01	LOC_Os12g08280.1		GSMUA_Achr6T16510_001
	Glyma.11G117400.1			BnaC08g15360D	Bo9g014380.1	Bra022765	Gh_A02G0944	Cotton_A_18943_BGI-A2_v1.0	Gorai.009G125100.1	Potri.015G136400.1			GRMZM2G181081_T01	LOC_Os12g10540.2		GSMUA_Achr6T18020_001
	Glyma.11G117500.1			BnaC08g15650D	Bo9g014450.1	Bra022770	Gh_A11G1846	Cotton_A_18944_BGI-A2_v1.0	Gorai.009G125700.1	Potri.015G143400.1			GRMZM2G300135_T01	LOC_Os12g13170.1		GSMUA_Achr6T22100_001
	Glyma.11G117600.1			BnaC08g15770D	Bo9g014610.1	Bra022771	Gh_A01G0266	Cotton_A_18953_BGI-A2_v1.0	Gorai.009G136500.1	Potri.015G143500.1			GRMZM2G300412_T01	LOC_Os12g31800.1		GSMUA_Achr6T22520_001
	Glyma.11G121700.1			BnaA02g34570D	Bo9g014660.1	Bra022794	Gh_A04G0921	Cotton_A_19498_BGI-A2_v1.0	Gorai.009G146500.1	Potri.016G003500.3			GRMZM2G300924_T01	LOC_Os12g33070.1		GSMUA_Achr6T24950_001
	Glyma.11G121800.1			BnaA02g34370D	Bo9g014980.1	Bra022831	Gh_A04G0919	Cotton_A_20795_BGI-A2_v1.0	Gorai.009G147300.1	Potri.016G018600.1			GRMZM2G301860_T01	LOC_Os12g37690.1		GSMUA_Achr6T25420_001
	Glyma.11G122600.1			BnaA02g34000D	Bo4g182140.1	Bra022832	Gh_D12G1628	Cotton_A_23190_BGI-A2_v1.0	Gorai.009G165400.1	Potri.016G030900.1			GRMZM2G302245_T01	LOC_Os12g39400.1		GSMUA_Achr6T25680_001
	Glyma.11G133700.1			BnaC03g64030D	Bo4g151460.1	Bra022837	Gh_D12G1630	Cotton_A_23207_BGI-A2_v1.0	Gorai.009G165500.1	Potri.016G046200.1			GRMZM2G303463_T01	LOC_Os12g40490.1		GSMUA_Achr6T26280_001
	Glyma.11G140400.1			BnaC05g15780D	Bo2g048150.1	Bra022860	Gh_D05G2090	Cotton_A_23480_BGI-A2_v1.0	Gorai.009G174500.1	Potri.016G053200.1			GRMZM2G307119_T01	LOC_Os12g40510.1		GSMUA_Achr6T27040_001
	Glyma.11G188200.1			BnaC05g16040D	Bo2g047970.1	Bra022888	Gh_D05G2051	Cotton_A_25387_BGI-A2_v1.0	Gorai.009G197800.1	Potri.016G074500.1			GRMZM2G307152_T01	LOC_Os12g41090.1		GSMUA_Achr6T27290_001
	Glyma.11G194100.1			BnaA10g13230D	Bo2g047590.1	Bra023026	Gh_D05G2188	Cotton_A_26930_BGI-A2_v1.0	Gorai.009G205600.1	Potri.016G084500.1			GRMZM2G308034_T01	LOC_Os12g43600.1		GSMUA_Achr6T27880_001
	Glyma.11G199300.1			BnaA10g12780D	Bo9g081980.1	Bra023072	Gh_D05G2173	Cotton_A_27562_BGI-A2_v1.0	Gorai.009G214300.1	Potri.016G099200.1			GRMZM2G309731_T01			GSMUA_Achr6T27890_001
	Glyma.11G212400.1			BnaA02g06790D	Bo5g086990.1	Bra023085	Gh_D01G2112	Cotton_A_27814_BGI-A2_v1.0	Gorai.009G216900.1	Potri.016G101700.1			GRMZM2G310368_T01			GSMUA_Achr6T28210_001
	Glyma.11G215800.1			BnaCnng48460D	Bo5g086750.1	Bra023227	Gh_D09G1042	Cotton_A_29164_BGI-A2_v1.0	Gorai.009G220600.1	Potri.016G102100.1			GRMZM2G311011_T01			GSMUA_Achr6T30830_001
	Glyma.11G222600.1			BnaAnng21140D	Bo5g086680.1	Bra023332	Gh_D09G1026	Cotton_A_29176_BGI-A2_v1.0	Gorai.009G222900.1	Potri.016G102300.1			GRMZM2G312738_T01			GSMUA_Achr6T31520_001
	Glyma.11G223000.1			BnaA05g16720D	Bo3g012180.1	Bra023404	Gh_D09G1953	Cotton_A_29346_BGI-A2_v1.0	Gorai.009G227500.1	Potri.016G108000.1			GRMZM2G313162_T01			GSMUA_Achr6T32030_001
	Glyma.11G227800.1			BnaA05g11530D	Bo3g012450.1	Bra023440	Gh_A11G1913	Cotton_A_29354_BGI-A2_v1.0	Gorai.009G236900.1	Potri.017G010200.1			GRMZM2G316366_T01			GSMUA_Achr6T32540_001
	Glyma.11G239200.1			BnaA05g11380D	Bo3g012710.1	Bra023486	Gh_A11G2091	Cotton_A_29672_BGI-A2_v1.0	Gorai.009G238800.1	Potri.017G013700.1			GRMZM2G317596_T01			GSMUA_Achr6T32780_001
	Glyma.11G255000.1			BnaC01g14440D	Bo3g012830.1	Bra023503	Gh_A10G0822	Cotton_A_29754_BGI-A2_v1.0	Gorai.009G242600.1	Potri.017G037900.1			GRMZM2G319189_T01			GSMUA_Achr6T33100_001
	Glyma.12G014800.1			BnaA03g46240D	Bo3g013160.1	Bra023515	Gh_A02G1005	Cotton_A_30360_BGI-A2_v1.0	Gorai.009G243500.1	Potri.017G038000.1			GRMZM2G321041_T01			GSMUA_Achr6T33140_001
	Glyma.12G017000.1			BnaA03g47030D	Bo9g037220.1	Bra023674	Gh_A11G1601	Cotton_A_31475_BGI-A2_v1.0	Gorai.009G244500.1	Potri.017G038100.1			GRMZM2G322493_T01			GSMUA_Achr6T34000_001
	Glyma.12G030800.1			BnaA03g47170D	Bo9g036590.1	Bra023742	Gh_D03G0236	Cotton_A_32244_BGI-A2_v1.0	Gorai.009G255400.1	Potri.017G044200.1			GRMZM2G325907_T01			GSMUA_Achr6T34420_001
	Glyma.12G031900.1			BnaA03g01240D	Bo1g019130.1	Bra023744	Gh_D03G0220	Cotton_A_32714_BGI-A2_v1.0	Gorai.009G258800.5	Potri.017G044500.1			GRMZM2G328197_T01			GSMUA_Achr6T34630_001
	Glyma.12G032200.1			BnaA09g39350D	Bo1g019600.1	Bra023746	Gh_D03G0342	Cotton_A_33523_BGI-A2_v1.0	Gorai.009G263200.1	Potri.017G049300.1			GRMZM2G328742_T01			GSMUA_Achr6T34780_001
	Glyma.12G043000.1			BnaA09g39540D	Bo1g020110.1	Bra023748	Gh_D03G0355	Cotton_A_34762_BGI-A2_v1.0	Gorai.009G265100.5	Potri.017G049800.1			GRMZM2G329740_T01			GSMUA_Achr6T34790_001
	Glyma.12G047500.2			BnaA09g40340D	Bo2g156300.1	Bra023777	Gh_D03G0201	Cotton_A_39839_BGI-A2_v1.0	Gorai.009G266600.1	Potri.017G053700.1			GRMZM2G330475_T01			GSMUA_Achr6T35600_001
	Glyma.12G057900.1			BnaC06g12930D	Bo2g156080.1	Bra023862	Gh_A06G0352	Cotton_A_03221_BGI-A2_v1.0	Gorai.009G266700.1	Potri.017G055400.1			GRMZM2G333069_T01			GSMUA_Achr6T35800_001
	Glyma.12G063900.1			BnaC03g58300D	Bo2g156030.1	Bra024064	Gh_A06G0359	Cotton_A_03295_BGI-A2_v1.0	Gorai.009G267600.1	Potri.017G061600.1			GRMZM2G337229_T01			GSMUA_Achr6T29310_001
	Glyma.12G071300.1			BnaC03g58080D	Bo7g048170.1	Bra024081	Gh_A10G1703	Cotton_A_05028_BGI-A2_v1.0	Gorai.009G271400.1	Potri.017G063600.1			GRMZM2G337659_T01			GSMUA_Achr7T00060_001
	Glyma.12G073000.1			BnaC03g57650D	Bo7g048190.1	Bra024222	Gh_A10G1693	Cotton_A_05030_BGI-A2_v1.0	Gorai.009G281000.1	Potri.017G070600.1			GRMZM2G337819_T01			GSMUA_Achr7T00280_001
	Glyma.12G073300.1			BnaA03g54460D	Bo7g048650.1	Bra024224	Gh_A10G1692	Cotton_A_05039_BGI-A2_v1.0	Gorai.009G282300.2	Potri.017G075000.1			GRMZM2G339751_T01			GSMUA_Achr7T00350_001
	Glyma.12G073700.1			BnaA04g16520D	Bo4g195220.1	Bra024255	Gh_A10G1700	Cotton_A_05061_BGI-A2_v1.0	Gorai.009G288000.1	Potri.017G078200.1			GRMZM2G341747_T01			GSMUA_Achr7T00700_001
	Glyma.12G079800.1			BnaC01g27370D	Bo4g195280.1	Bra024256	Gh_A10G1699	Cotton_A_05148_BGI-A2_v1.0	Gorai.009G288900.1	Potri.017G082500.1			GRMZM2G342042_T01			GSMUA_Achr7T02600_001
	Glyma.12G086200.1			BnaC09g13310D	Bo4g195400.1	Bra024257	Gh_A09G0652	Cotton_A_05843_BGI-A2_v1.0	Gorai.009G301100.3	Potri.017G086300.1			GRMZM2G342105_T01			GSMUA_Achr7T02750_001
	Glyma.12G101000.1			BnaC07g15130D	Bo4g196030.1	Bra024325	Gh_D09G2285	Cotton_A_05856_BGI-A2_v1.0	Gorai.009G309000.1	Potri.017G099500.1			GRMZM2G350658_T01			GSMUA_Achr7T03640_001
	Glyma.12G101200.1			BnaC07g15380D	Bo6g053810.1	Bra024350	Gh_D09G2338	Cotton_A_06748_BGI-A2_v1.0	Gorai.009G323300.1	Potri.017G128900.1			GRMZM2G351505_T01			GSMUA_Achr7T10160_001
	Glyma.12G103100.1			BnaC09g28200D	Bo7g061360.1	Bra024357	Gh_D09G2186	Cotton_A_06782_BGI-A2_v1.0	Gorai.009G355700.2	Potri.017G130300.1			GRMZM2G358701_T01			GSMUA_Achr7T05410_001
	Glyma.12G104500.1			BnaC09g28190D	Bo7g061580.1	Bra024358	Gh_D09G2187	Cotton_A_06826_BGI-A2_v1.0	Gorai.009G356200.1	Potri.017G139500.1			GRMZM2G359952_T01			GSMUA_Achr7T05570_001
	Glyma.12G104600.1			BnaA09g53730D	Bo7g062450.1	Bra024368	Gh_D09G2188	Cotton_A_09721_BGI-A2_v1.0	Gorai.009G375700.1	Potri.018G005300.1			GRMZM2G361120_T01			GSMUA_Achr7T05680_001
	Glyma.12G104800.1			BnaCnng48950D	Bo1g021600.1	Bra024419	Gh_D09G2189	Cotton_A_09722_BGI-A2_v1.0	Gorai.009G399000.1	Potri.018G021900.1			GRMZM2G366778_T01			GSMUA_Achr7T05900_001
	Glyma.12G105400.1			BnaAnng21280D	Bo1g138250.1	Bra024437	Gh_D09G2229	Cotton_A_09723_BGI-A2_v1.0	Gorai.009G406800.1	Potri.018G025900.1			GRMZM2G368838_T01			GSMUA_Achr7T06910_001
	Glyma.12G106400.1			BnaC02g45160D	Bo1g138940.1	Bra024448	Gh_D12G1654	Cotton_A_09914_BGI-A2_v1.0	Gorai.009G407200.1	Potri.018G026100.1			GRMZM2G369472_T01			GSMUA_Achr7T06970_001
	Glyma.12G110400.1			BnaCnng49280D	Bo1g138990.1	Bra024526	Gh_D12G1660	Cotton_A_11863_BGI-A2_v1.0	Gorai.009G410800.1	Potri.018G028000.1			GRMZM2G376255_T01			GSMUA_Achr7T07430_001
	Glyma.12G114800.1			BnaC03g71900D	Bo1g139590.1	Bra024536	Gh_A02G1357	Cotton_A_11900_BGI-A2_v1.0	Gorai.009G443400.1	Potri.018G038100.1			GRMZM2G376548_T01			GSMUA_Achr7T08150_001
	Glyma.12G117000.1			BnaA06g37790D	Bo6g027030.1	Bra024655	Gh_A02G1312	Cotton_A_11927_BGI-A2_v1.0	Gorai.009G450400.1	Potri.018G043900.1			GRMZM2G377341_T01			GSMUA_Achr7T08830_001
	Glyma.12G137100.1			BnaCnng49390D	Bo3g083130.1	Bra024735	Gh_A05G1167	Cotton_A_11968_BGI-A2_v1.0	Gorai.009G454000.1	Potri.018G047300.1			GRMZM2G378515_T02			GSMUA_Achr7T09450_001
	Glyma.12G162700.1			BnaA03g60380D	Bo9g104780.1	Bra024953	Gh_A06G1004	Cotton_A_12649_BGI-A2_v1.0	Gorai.010G009900.2	Potri.018G049000.1			GRMZM2G379898_T01			GSMUA_Achr7T09660_001
	Glyma.12G170900.3			BnaC04g44950D	Bo9g104770.1	Bra024954	Gh_D04G0157	Cotton_A_13179_BGI-A2_v1.0	Gorai.010G021900.1	Potri.018G049200.1			GRMZM2G380377_T01			GSMUA_Achr7T09770_001
	Glyma.12G177700.1			BnaC04g44940D	Bo7g083870.1	Bra024980	Gh_D04G1892	Cotton_A_14525_BGI-A2_v1.0	Gorai.010G028800.1	Potri.018G049600.1			GRMZM2G381441_T01			GSMUA_Achr7T20800_001
	Glyma.12G182200.1			BnaC04g44720D	Bo1g105620.1	Bra024981	Gh_D04G1901	Cotton_A_16877_BGI-A2_v1.0	Gorai.010G032700.1	Potri.018G050800.1			GRMZM2G383937_T01			GSMUA_Achr7T21010_001
	Glyma.12G182400.1			BnaCnng06440D	Bo3g129870.1	Bra024982	Gh_A02G0872	Cotton_A_18381_BGI-A2_v1.0	Gorai.010G043200.1	Potri.018G068500.1			GRMZM2G389768_T01			GSMUA_Achr7T10720_001
	Glyma.12G193300.1			BnaCnng06490D	Bo3g129980.1	Bra025159	Gh_A08G0644	Cotton_A_18382_BGI-A2_v1.0	Gorai.010G048300.1	Potri.018G085700.1			GRMZM2G391272_T01			GSMUA_Achr7T11850_001
	Glyma.12G195500.1			BnaCnng06500D	Bo3g130040.1	Bra025170	Gh_D01G0539	Cotton_A_18414_BGI-A2_v1.0	Gorai.010G048900.1	Potri.018G095900.1			GRMZM2G391286_T01			GSMUA_Achr7T12520_001
	Glyma.12G195600.1			BnaCnng06580D	Bo2g161710.1	Bra025205	Gh_A03G1414	Cotton_A_18415_BGI-A2_v1.0	Gorai.010G065400.1	Potri.018G098500.1			GRMZM2G395672_T01			GSMUA_Achr7T13700_001
	Glyma.12G197700.1			BnaCnng06970D	Bo2g161590.1	Bra025226	Gh_A03G1418	Cotton_A_18416_BGI-A2_v1.0	Gorai.010G075300.1	Potri.018G105100.1			GRMZM2G396397_T01			GSMUA_Achr7T14200_001
	Glyma.12G199100.1			BnaA03g54760D	Bo2g161480.1	Bra025300	Gh_D11G1228	Cotton_A_18417_BGI-A2_v1.0	Gorai.010G079900.1	Potri.018G119200.1			GRMZM2G398809_T01			GSMUA_Achr7T14860_001
	Glyma.12G199200.1			BnaA03g54590D	Bo2g161180.1	Bra025361	Gh_D11G1263	Cotton_A_21180_BGI-A2_v1.0	Gorai.010G085300.1	Potri.018G122300.1			GRMZM2G399098_T01			GSMUA_Achr7T15490_001
	Glyma.12G199600.1			BnaC01g36330D	Bo2g161170.1	Bra025410	Gh_A10G0741	Cotton_A_21187_BGI-A2_v1.0	Gorai.010G087200.1	Potri.018G127700.1			GRMZM2G400470_T03			GSMUA_Achr7T15570_001
	Glyma.12G203100.1			BnaA02g35550D	Bo2g160620.1	Bra025577	Gh_A10G0760	Cotton_A_22516_BGI-A2_v1.0	Gorai.010G091100.1	Potri.018G130500.1			GRMZM2G400714_T01			GSMUA_Achr7T16060_001
	Glyma.12G203300.2			BnaCnng49840D	Bo8g114080.1	Bra025589	Gh_D02G0429	Cotton_A_24480_BGI-A2_v1.0	Gorai.010G096800.1	Potri.018G131400.1			GRMZM2G401561_T01			GSMUA_Achr7T16140_001
	Glyma.12G216000.2			BnaCnng50040D	Bo8g114750.1	Bra025666	Gh_D02G0430	Cotton_A_26309_BGI-A2_v1.0	Gorai.010G103700.1	Potri.019G015500.1			GRMZM2G403493_T01			GSMUA_Achr7T17250_001
	Glyma.12G218200.1			BnaA09g51540D	Bo8g114790.1	Bra025678	Gh_D07G0781	Cotton_A_26310_BGI-A2_v1.0	Gorai.010G106600.1	Potri.019G018200.1			GRMZM2G405094_T01			GSMUA_Achr7T17980_001
	Glyma.12G226600.1			BnaC03g15510D	Bo8g114800.1	Bra025719	Gh_A06G1537	Cotton_A_26311_BGI-A2_v1.0	Gorai.010G114800.1	Potri.019G036300.1			GRMZM2G406313_T01			GSMUA_Achr7T18080_001
	Glyma.12G237500.1			BnaC03g15570D	Bo8g115210.1	Bra025725	Gh_A06G1517	Cotton_A_26312_BGI-A2_v1.0	Gorai.010G117500.1	Potri.019G036400.1			GRMZM2G408376_T01			GSMUA_Achr7T18230_001
	Glyma.13G032200.1			BnaC03g15820D	Bo8g115580.1	Bra025740	Gh_A02G0851	Cotton_A_26766_BGI-A2_v1.0	Gorai.010G131500.1	Potri.019G042200.1			GRMZM2G409372_T01			GSMUA_Achr7T18410_001
	Glyma.13G038500.1			BnaA09g16520D	Bo1g037170.1	Bra025819	Gh_D03G1642	Cotton_A_27183_BGI-A2_v1.0	Gorai.010G139100.2	Potri.019G045900.1			GRMZM2G410150_T01			GSMUA_Achr7T18550_001
	Glyma.13G040400.1			BnaCnng07140D	Bo9g166320.1	Bra025846	Gh_A02G0865	Cotton_A_28528_BGI-A2_v1.0	Gorai.010G139300.1	Potri.019G050900.1			GRMZM2G410338_T01			GSMUA_Achr7T18560_001
	Glyma.13G050400.1			BnaC04g08780D	Bo9g166000.1	Bra026041	Gh_D05G2222	Cotton_A_28548_BGI-A2_v1.0	Gorai.010G148300.1	Potri.019G075500.1			GRMZM2G412611_T01			GSMUA_Achr7T18930_001
	Glyma.13G061900.1			BnaC04g08340D	Bo9g165670.1	Bra026048	Gh_D05G2211	Cotton_A_28895_BGI-A2_v1.0	Gorai.010G149300.1	Potri.019G075600.1			GRMZM2G416216_T01			GSMUA_Achr7T19090_001
	Glyma.13G063200.1			BnaA01g19370D	Bo9g165460.1	Bra026140	Gh_D11G1852	Cotton_A_29506_BGI-A2_v1.0	Gorai.010G155900.1	Potri.019G077200.4			GRMZM2G416426_T01			GSMUA_Achr7T19320_001
	Glyma.13G064900.1			BnaA06g35770D	Bo9g165430.1	Bra026280	Gh_D11G1759	Cotton_A_31255_BGI-A2_v1.0	Gorai.010G156500.1	Potri.019G081500.1			GRMZM2G416701_T01			GSMUA_Achr7T19400_001
	Glyma.13G066600.1			BnaA06g35760D	Bo3g143350.1	Bra026281	Gh_A13G0294	Cotton_A_31811_BGI-A2_v1.0	Gorai.010G156600.1	Potri.019G102200.1			GRMZM2G417866_T01			GSMUA_Achr7T19530_001
	Glyma.13G071800.1			BnaA06g35750D	Bo3g143340.1	Bra026283	Gh_A13G0350	Cotton_A_32264_BGI-A2_v1.0	Gorai.010G168100.1	Potri.019G118200.1			GRMZM2G419239_T01			GSMUA_Achr7T19800_001
	Glyma.13G073400.1			BnaA06g35500D	Bo3g143080.1	Bra026295	Gh_D05G2415	Cotton_A_33555_BGI-A2_v1.0	Gorai.010G212500.1	Potri.019G118700.1			GRMZM2G419901_T01			GSMUA_Achr7T21500_001
	Glyma.13G081600.1			BnaC08g19480D	Bo3g142840.1	Bra026330	Gh_D05G2406	Cotton_A_34660_BGI-A2_v1.0	Gorai.010G215300.1	Potri.019G118800.1			GRMZM2G419953_T01			GSMUA_Achr7T21670_001
	Glyma.13G084100.2			BnaCnng07330D	Bo3g091600.1	Bra026421	Gh_D05G2404	Cotton_A_35470_BGI-A2_v1.0	Gorai.010G222900.1	Potri.019G118900.1			GRMZM2G421033_T01			GSMUA_Achr7T21980_001
	Glyma.13G088100.1			BnaA02g30960D	Bo8g027240.1	Bra026462	Gh_D05G2375	Cotton_A_35926_BGI-A2_v1.0	Gorai.010G236100.1	Potri.019G131300.1			GRMZM2G423917_T01			GSMUA_Achr7T23690_001
	Glyma.13G094400.1			BnaCnng51820D	Bo8g027360.1	Bra026507	Gh_D05G2372	Cotton_A_37143_BGI-A2_v1.0	Gorai.010G255100.1	Potri.T011400.1			GRMZM2G425004_T01			GSMUA_Achr7T23900_001
	Glyma.13G106900.1			BnaCnng51960D	Bo8g027370.1	Bra026509	Gh_D05G2455	Cotton_A_37376_BGI-A2_v1.0	Gorai.010G256600.1	Potri.T050600.1			GRMZM2G425427_T01			GSMUA_Achr7T25060_001
	Glyma.13G109100.1			BnaUnng01640D	Bo3g068510.1	Bra026719	Gh_D04G1001	Cotton_A_02928_BGI-A2_v1.0	Gorai.011G019100.1	Potri.T125000.1			GRMZM2G425798_T02			GSMUA_Achr7T25230_001
	Glyma.13G112400.1			BnaCnng52100D	Bo9g070070.1	Bra026720	Gh_D04G1005	Cotton_A_03022_BGI-A2_v1.0	Gorai.011G021300.2	Potri.T144800.1			GRMZM2G429781_T01			GSMUA_Achr7T27650_001
	Glyma.13G122500.1			BnaC08g49610D	Bo9g069410.1	Bra026917	Gh_D05G3235	Cotton_A_03027_BGI-A2_v1.0	Gorai.011G023800.1	Potri.T145400.1			GRMZM2G431156_T02			GSMUA_Achr8T01400_001
	Glyma.13G122600.1			BnaA06g38330D	Bo9g069400.1	Bra026949	Gh_D02G1224	Cotton_A_03836_BGI-A2_v1.0	Gorai.011G025900.1	Potri.T180100.1			GRMZM2G433450_T01			GSMUA_Achr8T01980_001
	Glyma.13G123000.1			BnaC02g43540D	Bo9g069290.1	Bra026953	Gh_A13G0805	Cotton_A_03861_BGI-A2_v1.0	Gorai.011G026100.1				GRMZM2G435015_T01			GSMUA_Achr8T02040_001
	Glyma.13G123100.1			BnaC02g43470D	Bo3g081700.1	Bra026963	Gh_D06G1886	Cotton_A_03881_BGI-A2_v1.0	Gorai.011G029700.1				GRMZM2G437575_T01			GSMUA_Achr8T03550_001
	Glyma.13G152000.1			BnaC02g43420D	Bo2g158960.1	Bra027039	Gh_D06G1907	Cotton_A_03883_BGI-A2_v1.0	Gorai.011G029800.1				GRMZM2G438202_T01			GSMUA_Achr8T04210_001
	Glyma.13G166700.1			BnaC03g28150D	Bo7g021010.1	Bra027145	Gh_D06G1971	Cotton_A_03919_BGI-A2_v1.0	Gorai.011G035500.1				GRMZM2G441115_T01			GSMUA_Achr8T05200_001
	Glyma.13G181200.1			BnaA09g27300D	Bo9g154520.1	Bra027177	Gh_A11G1568	Cotton_A_03920_BGI-A2_v1.0	Gorai.011G047700.1				GRMZM2G441565_T01			GSMUA_Achr8T05280_001
	Glyma.13G181700.1			BnaA09g27330D	Bo5g098700.1	Bra027270	Gh_A09G1985	Cotton_A_03939_BGI-A2_v1.0	Gorai.011G056300.3				GRMZM2G446253_T01			GSMUA_Achr8T06870_001
	Glyma.13G187500.1			BnaA02g28360D	Bo9g076620.1	Bra027311	Gh_A09G1986	Cotton_A_07437_BGI-A2_v1.0	Gorai.011G063900.1				GRMZM2G446426_T01			GSMUA_Achr8T07010_001
	Glyma.13G189500.1			BnaA02g28290D	Bo9g076410.1	Bra027355	Gh_A09G1987	Cotton_A_07469_BGI-A2_v1.0	Gorai.011G082900.1				GRMZM2G446666_T01			GSMUA_Achr8T07020_001
	Glyma.13G203100.1			BnaA01g14320D	Bo7g059990.1	Bra027423	Gh_A09G1988	Cotton_A_08555_BGI-A2_v1.0	Gorai.011G106200.1				GRMZM2G446872_T01			GSMUA_Achr8T07840_001
	Glyma.13G213200.1			BnaA01g14480D	Bo7g092890.1	Bra027447	Gh_A01G0740	Cotton_A_10388_BGI-A2_v1.0	Gorai.011G113300.1				GRMZM2G447551_T01			GSMUA_Achr8T09250_001
	Glyma.13G213300.1			BnaC04g12980D	Bo7g092680.1	Bra027493	Gh_D08G0391	Cotton_A_10397_BGI-A2_v1.0	Gorai.011G114900.1				GRMZM2G451443_T01			GSMUA_Achr8T09270_001
	Glyma.13G223300.1			BnaC03g57010D	Bo3g055210.1	Bra027611	Gh_A05G1961	Cotton_A_17359_BGI-A2_v1.0	Gorai.011G119100.1				GRMZM2G452669_T01			GSMUA_Achr8T21030_001
	Glyma.13G233800.1			BnaA01g33290D	Bo3g055110.1	Bra027612	Gh_A11G0239	Cotton_A_17362_BGI-A2_v1.0	Gorai.011G122500.1				GRMZM2G455664_T01			GSMUA_Achr8T21140_001
	Glyma.13G233900.1			BnaA09g47750D	Bo3g055090.1	Bra027614	Gh_A11G0238	Cotton_A_19871_BGI-A2_v1.0	Gorai.011G122800.1				GRMZM2G457411_T01			GSMUA_Achr8T10470_001
	Glyma.13G236500.1			BnaA01g32790D	Bo3g054580.1	Bra027616	Gh_A11G0237	Cotton_A_19889_BGI-A2_v1.0	Gorai.011G129300.1				GRMZM2G457562_T01			GSMUA_Achr8T11250_001
	Glyma.13G236600.1			BnaA01g32800D	Bo2g138650.1	Bra027697	Gh_A11G0236	Cotton_A_19989_BGI-A2_v1.0	Gorai.011G132800.1				GRMZM2G458437_T01			GSMUA_Achr8T11340_001
	Glyma.13G241100.1			BnaA01g27570D	Bo2g132270.1	Bra027736	Gh_A11G0235	Cotton_A_21175_BGI-A2_v1.0	Gorai.011G134600.1				GRMZM2G459156_T01			GSMUA_Achr8T11980_001
	Glyma.13G247200.1			BnaC09g50850D	Bo2g132110.1	Bra027959	Gh_A11G0234	Cotton_A_21176_BGI-A2_v1.0	Gorai.011G143900.1				GRMZM2G466044_T01			GSMUA_Achr8T12710_001
	Glyma.13G274100.1			BnaC08g48360D	Bo9g111050.1	Bra028009	Gh_A11G0233	Cotton_A_21232_BGI-A2_v1.0	Gorai.011G148300.1				GRMZM2G472643_T01			GSMUA_Achr8T14110_001
	Glyma.13G282100.1			BnaCnng52970D	Bo5g034880.1	Bra028063	Gh_A11G0232	Cotton_A_22129_BGI-A2_v1.0	Gorai.011G151600.1				GRMZM2G474326_T01			GSMUA_Achr8T14120_001
	Glyma.13G285500.3			BnaA06g11070D	Bo3g149450.1	Bra028083	Gh_A11G0225	Cotton_A_23784_BGI-A2_v1.0	Gorai.011G153300.1				GRMZM2G475678_T01			GSMUA_Achr8T14190_001
	Glyma.13G298300.1			BnaA06g11110D	Bo3g150050.1	Bra028290	Gh_D10G2310	Cotton_A_24199_BGI-A2_v1.0	Gorai.011G157500.1				GRMZM2G477287_T01			GSMUA_Achr8T14540_001
	Glyma.13G298600.1			BnaA04g15130D	Bo1g108970.1	Bra028291	Gh_D10G2305	Cotton_A_26728_BGI-A2_v1.0	Gorai.011G172800.1				GRMZM2G477325_T01			GSMUA_Achr8T15620_001
	Glyma.13G302400.1			BnaA03g19270D	Bo3g100930.1	Bra028369	Gh_D07G1322	Cotton_A_27841_BGI-A2_v1.0	Gorai.011G173000.1				GRMZM2G477697_T02			GSMUA_Achr8T15640_001
	Glyma.13G303200.1			BnaA01g24250D	Bo3g100570.1	Bra028458	Gh_D07G1332	Cotton_A_28841_BGI-A2_v1.0	Gorai.011G173900.1				GRMZM2G478396_T01			GSMUA_Achr8T15820_001
	Glyma.13G304300.1			BnaA01g23960D	Bo3g100470.1	Bra028547	Gh_D07G1368	Cotton_A_28850_BGI-A2_v1.0	Gorai.011G183500.1				GRMZM2G479423_T01			GSMUA_Achr8T15830_001
	Glyma.13G306900.1			BnaA01g23940D	Bo1g053270.1	Bra028593	Gh_D07G1396	Cotton_A_30086_BGI-A2_v1.0	Gorai.011G193600.1				GRMZM2G480954_T01			GSMUA_Achr8T16250_001
	Glyma.13G307000.1			BnaA01g23930D	Bo9g021800.1	Bra028599	Gh_D07G1410	Cotton_A_30142_BGI-A2_v1.0	Gorai.011G195100.1				GRMZM2G481529_T01			GSMUA_Achr8T16820_001
	Glyma.13G309200.1			BnaAnng23490D	Bo9g021820.1	Bra028652	Gh_D07G1261	Cotton_A_31029_BGI-A2_v1.0	Gorai.011G203900.1				GRMZM2G496770_T01			GSMUA_Achr8T16920_001
	Glyma.13G318500.1			BnaC02g09420D	Bo9g022050.1	Bra028690	Gh_D07G1305	Cotton_A_32105_BGI-A2_v1.0	Gorai.011G204700.1				GRMZM2G531231_T01			GSMUA_Achr8T18550_001
	Glyma.13G322900.1			BnaC03g58550D	Bo9g164230.1	Bra028703	Gh_A04G0572	Cotton_A_40147_BGI-A2_v1.0	Gorai.011G219700.1				GRMZM2G542990_T01			GSMUA_Achr8T18730_001
	Glyma.13G328100.1			BnaC02g38130D	Bo9g163630.1	Bra028749	Gh_D10G1961	Cotton_A_40148_BGI-A2_v1.0	Gorai.011G219800.1				GRMZM2G544539_T01			GSMUA_Achr8T19850_001
	Glyma.13G329700.1			BnaC02g38120D	Bo9g163020.1	Bra028759	Gh_A11G0343	Cotton_A_40169_BGI-A2_v1.0	Gorai.011G219900.1				GRMZM2G553379_T07			GSMUA_Achr8T21810_001
	Glyma.13G334900.1			BnaA05g29680D	Bo1g002460.1	Bra028949	Gh_A11G0357	Cotton_A_40365_BGI-A2_v1.0	Gorai.011G220000.1				GRMZM2G588223_T01			GSMUA_Achr8T22180_001
	Glyma.13G336100.1			BnaUnng02030D	Bo1g002840.1	Bra028997	Gh_D01G1226	Cotton_A_01315_BGI-A2_v1.0	Gorai.011G220900.1				GRMZM2G700665_T03			GSMUA_Achr8T22500_001
	Glyma.13G339900.1			BnaUnng02040D	Bo1g003270.1	Bra029018	Gh_D01G1227	Cotton_A_01342_BGI-A2_v1.0	Gorai.011G221000.1				GRMZM2G700866_T02			GSMUA_Achr8T22690_001
	Glyma.13G340300.1			BnaC03g41530D	Bo1g003420.1	Bra029033	Gh_D01G0450	Cotton_A_01405_BGI-A2_v1.0	Gorai.011G221200.1				GRMZM2G701063_T01			GSMUA_Achr8T23240_001
	Glyma.13G355700.1			BnaA08g19490D	Bo1g003590.1	Bra029079	Gh_D10G1972	Cotton_A_01409_BGI-A2_v1.0	Gorai.011G221400.1				GRMZM5G800518_T02			GSMUA_Achr8T23730_001
	Glyma.13G369400.1			BnaAnng04440D	Bo6g115970.1	Bra029129	Gh_D10G1968	Cotton_A_01937_BGI-A2_v1.0	Gorai.011G221800.2				GRMZM5G802725_T01			GSMUA_Achr8T24780_001
	Glyma.14G020100.1			BnaA01g31290D	Bo00285s240.1	Bra029258	Gh_D10G1967	Cotton_A_01954_BGI-A2_v1.0	Gorai.011G235100.2				GRMZM5G805505_T01			GSMUA_Achr8T25130_001
	Glyma.14G027200.2			BnaA01g37370D	Bo00285s440.1	Bra029302	Gh_D10G1966	Cotton_A_01957_BGI-A2_v1.0	Gorai.011G235900.1				GRMZM5G805685_T02			GSMUA_Achr8T25970_001
	Glyma.14G038200.1			BnaAnng23920D	Bo00285s550.1	Bra029311	Gh_A13G2154	Cotton_A_01965_BGI-A2_v1.0	Gorai.011G256700.1				GRMZM5G806839_T01			GSMUA_Achr8T27050_001
	Glyma.14G039200.1			BnaAnng23930D	Bo6g013480.1	Bra029319	Gh_D01G2023	Cotton_A_01966_BGI-A2_v1.0	Gorai.011G268200.1				GRMZM5G816314_T01			GSMUA_Achr8T28500_001
	Glyma.14G040200.1			BnaC03g71860D	Bo6g013810.1	Bra029349	Gh_D01G2024	Cotton_A_02017_BGI-A2_v1.0	Gorai.011G268700.1				GRMZM5G825834_T01			GSMUA_Achr8T29910_001
	Glyma.14G050100.1			BnaC03g12860D	Bo6g014160.1	Bra029350	Gh_A08G1781	Cotton_A_02029_BGI-A2_v1.0	Gorai.011G283000.1				GRMZM5G833253_T01			GSMUA_Achr8T30520_001
	Glyma.14G056200.1			BnaC03g13890D	Bo00877s020.1	Bra029396	Gh_D09G0207	Cotton_A_02063_BGI-A2_v1.0	Gorai.011G288300.1				GRMZM5G842961_T01			GSMUA_Achr8T31080_001
	Glyma.14G057900.1			BnaAnng02150D	Bo2g051000.1	Bra029424	Gh_D09G0203	Cotton_A_04457_BGI-A2_v1.0	Gorai.011G291900.1				GRMZM5G844173_T01			GSMUA_Achr8T31350_001
	Glyma.14G058500.1			BnaC03g60080D	Bo7g088650.1	Bra029456	Gh_D09G0189	Cotton_A_04485_BGI-A2_v1.0	Gorai.012G011700.1				GRMZM5G846057_T01			GSMUA_Achr8T32480_001
	Glyma.14G066000.1			BnaC03g60490D	Bo2g122260.1	Bra029458	Gh_D09G0319	Cotton_A_04544_BGI-A2_v1.0	Gorai.012G022000.1				GRMZM5G848942_T01			GSMUA_Achr8T33590_001
	Glyma.14G066400.1			BnaC04g12330D	Bo9g134690.1	Bra029530	Gh_A11G1694	Cotton_A_04560_BGI-A2_v1.0	Gorai.012G042600.1				GRMZM5G848945_T01			GSMUA_Achr8T33900_001
	Glyma.14G069100.1			BnaC08g09100D	Bo7g039000.1	Bra029553	Gh_A05G0782	Cotton_A_06132_BGI-A2_v1.0	Gorai.012G045000.1				GRMZM5G852704_T01			GSMUA_Achr8T34320_001
	Glyma.14G070000.1			BnaC07g13470D	Bo1g123160.1	Bra029582	Gh_A05G0852	Cotton_A_06162_BGI-A2_v1.0	Gorai.012G052500.1				GRMZM5G858094_T02			GSMUA_Achr9T00100_001
	Glyma.14G074100.1			BnaC07g13600D	Bo1g051080.1	Bra029584	Gh_A05G0857	Cotton_A_06163_BGI-A2_v1.0	Gorai.012G054500.1				GRMZM5G862109_T01			GSMUA_Achr9T02600_001
	Glyma.14G077800.4			BnaC06g00880D	Bo1g051200.1	Bra029692	Gh_A05G0861	Cotton_A_07100_BGI-A2_v1.0	Gorai.012G061800.1				GRMZM5G874478_T01			GSMUA_Achr9T01140_001
	Glyma.14G084600.2			BnaC03g48520D	Bo1g051220.1	Bra029696	Gh_A05G0864	Cotton_A_07113_BGI-A2_v1.0	Gorai.012G072200.1				GRMZM5G887890_T01			GSMUA_Achr9T01330_001
	Glyma.14G084700.1			BnaC03g48640D	Bo1g051230.1	Bra029889	Gh_A12G1783	Cotton_A_07157_BGI-A2_v1.0	Gorai.012G072600.1				GRMZM5G889719_T01			GSMUA_Achr9T01870_001
	Glyma.14G090900.1			BnaA06g10040D	Bo5g027480.1	Bra030094	Gh_A12G1241	Cotton_A_07158_BGI-A2_v1.0	Gorai.012G077200.1				GRMZM5G895313_T01			GSMUA_Achr9T03060_001
	Glyma.14G091500.1			BnaC06g06590D	Bo7g003660.1	Bra030095	Gh_A12G1244	Cotton_A_07159_BGI-A2_v1.0	Gorai.012G077500.1				GRMZM5G898867_T04			GSMUA_Achr9T04090_001
	Glyma.14G096400.1			BnaC06g06600D	Bo7g003650.1	Bra030248	Gh_D12G1411	Cotton_A_07160_BGI-A2_v1.0	Gorai.012G093000.1							GSMUA_Achr9T04270_001
	Glyma.14G106200.1			BnaCnng07950D	Bo7g003640.1	Bra030255	Gh_D12G1391	Cotton_A_07913_BGI-A2_v1.0	Gorai.012G107200.1							GSMUA_Achr9T04280_001
	Glyma.14G111600.1			BnaA03g11120D	Bo7g075990.1	Bra030284	Gh_D12G1371	Cotton_A_07991_BGI-A2_v1.0	Gorai.012G107300.1							GSMUA_Achr9T04630_001
	Glyma.14G115500.1			BnaA06g17080D	Bo6g019840.1	Bra030325	Gh_D12G1464	Cotton_A_08031_BGI-A2_v1.0	Gorai.012G107500.1							GSMUA_Achr9T05260_001
	Glyma.14G123900.1			BnaA04g25970D	Bo7g049880.1	Bra030455	Gh_D12G1458	Cotton_A_10774_BGI-A2_v1.0	Gorai.012G107600.2							GSMUA_Achr9T05860_001
	Glyma.14G146100.1			BnaA04g26650D	Bo7g050040.1	Bra030497	Gh_A12G0349	Cotton_A_10822_BGI-A2_v1.0	Gorai.012G116200.1							GSMUA_Achr9T06570_001
	Glyma.14G147500.1			BnaC06g03860D	Bo3g093790.1	Bra030638	Gh_A12G0257	Cotton_A_10830_BGI-A2_v1.0	Gorai.012G116300.1							GSMUA_Achr9T07000_001
	Glyma.14G154400.1			BnaCnng08080D	Bo2g081100.1	Bra030649	Gh_A12G0270	Cotton_A_11370_BGI-A2_v1.0	Gorai.012G125700.1							GSMUA_Achr9T07090_001
	Glyma.14G161900.1			BnaA05g33770D	Bo2g081040.1	Bra030650	Gh_A11G0855	Cotton_A_11378_BGI-A2_v1.0	Gorai.012G130600.1							GSMUA_Achr9T07430_001
	Glyma.14G165700.1			BnaA05g34070D	Bo2g080900.1	Bra030743	Gh_A11G0873	Cotton_A_11407_BGI-A2_v1.0	Gorai.012G132200.1							GSMUA_Achr9T07640_001
	Glyma.14G166000.1			BnaA02g20160D	Bo4g165520.1	Bra030747	Gh_A03G1528	Cotton_A_13256_BGI-A2_v1.0	Gorai.012G132400.1							GSMUA_Achr9T07650_001
	Glyma.14G171500.1			BnaA02g19610D	Bo4g165220.1	Bra030748	Gh_A05G1694	Cotton_A_13409_BGI-A2_v1.0	Gorai.012G163500.1							GSMUA_Achr9T08600_001
	Glyma.14G205600.1			BnaA04g19700D	Bo6g087320.1	Bra030755	Gh_A06G0818	Cotton_A_13621_BGI-A2_v1.0	Gorai.012G163700.1							GSMUA_Achr9T08790_001
	Glyma.14G210000.1			BnaAnng05010D	Bo2g057520.1	Bra030783	Gh_A06G0819	Cotton_A_13622_BGI-A2_v1.0	Gorai.012G164000.2							GSMUA_Achr9T09720_001
	Glyma.14G214500.1			BnaAnng05120D	Bo9g155940.1	Bra030797	Gh_A06G0838	Cotton_A_14814_BGI-A2_v1.0	Gorai.012G185600.1							GSMUA_Achr9T09790_001
	Glyma.15G004200.1			BnaCnng08530D	Bo8g062560.1	Bra030812	Gh_A02G0339	Cotton_A_14816_BGI-A2_v1.0	Gorai.012G186500.1							GSMUA_Achr9T11190_001
	Glyma.15G008600.1			BnaCnng08620D	Bo8g062550.1	Bra030957	Gh_D12G1271	Cotton_A_15267_BGI-A2_v1.0	Gorai.013G017400.1							GSMUA_Achr9T11310_001
	Glyma.15G018400.1			BnaCnng09130D	Bo3g162440.1	Bra031035	Gh_A10G0663	Cotton_A_15810_BGI-A2_v1.0	Gorai.013G025100.1							GSMUA_Achr9T11480_001
	Glyma.15G025100.1			BnaAnng24830D	Bo3g162580.1	Bra031041	Gh_D05G2544	Cotton_A_17750_BGI-A2_v1.0	Gorai.013G036800.1							GSMUA_Achr9T11910_001
	Glyma.15G025500.1			BnaC02g06730D	Bo6g029650.1	Bra031069	Gh_A03G0960	Cotton_A_20928_BGI-A2_v1.0	Gorai.013G043700.1							GSMUA_Achr9T11940_001
	Glyma.15G034000.1			BnaA07g02430D	Bo4g043530.1	Bra031082	Gh_A10G0516	Cotton_A_23032_BGI-A2_v1.0	Gorai.013G055700.1							GSMUA_Achr9T12180_001
	Glyma.15G034500.1			BnaA07g02390D	Bo4g096480.1	Bra031146	Gh_A05G0262	Cotton_A_23679_BGI-A2_v1.0	Gorai.013G061100.1							GSMUA_Achr9T12380_001
	Glyma.15G038200.1			BnaC05g17550D	Bo9g172290.1	Bra031159	Gh_D09G0148	Cotton_A_24616_BGI-A2_v1.0	Gorai.013G071600.1							GSMUA_Achr9T12840_001
	Glyma.15G039600.1			BnaC01g10080D	Bo9g171490.1	Bra031210	Gh_A05G3179	Cotton_A_25875_BGI-A2_v1.0	Gorai.013G072900.1							GSMUA_Achr9T12950_001
	Glyma.15G044400.1			BnaC01g10100D	Bo3g102800.1	Bra031309	Gh_A05G3267	Cotton_A_25899_BGI-A2_v1.0	Gorai.013G073000.1							GSMUA_Achr9T13610_001
	Glyma.15G048600.1			BnaC01g10210D	Bo3g102810.1	Bra031371	Gh_A09G1434	Cotton_A_28359_BGI-A2_v1.0	Gorai.013G073900.1							GSMUA_Achr9T13760_001
	Glyma.15G053600.1			BnaA02g36030D	Bo3g102820.1	Bra031490	Gh_A09G1435	Cotton_A_28403_BGI-A2_v1.0	Gorai.013G076100.1							GSMUA_Achr9T14360_001
	Glyma.15G066800.1			BnaC03g26620D	Bo3g103220.1	Bra031574	Gh_A09G1326	Cotton_A_29580_BGI-A2_v1.0	Gorai.013G080000.1							GSMUA_Achr9T14590_001
	Glyma.15G072300.1			BnaC06g30140D	Bo4g154160.1	Bra031597	Gh_A09G1369	Cotton_A_30135_BGI-A2_v1.0	Gorai.013G088200.1							GSMUA_Achr9T14850_001
	Glyma.15G077000.1			BnaA05g19460D	Bo5g093210.1	Bra031604	Gh_D02G0105	Cotton_A_30237_BGI-A2_v1.0	Gorai.013G088300.1							GSMUA_Achr9T15640_001
	Glyma.15G077100.1			BnaC02g22960D	Bo6g104420.1	Bra031648	Gh_D04G1708	Cotton_A_30240_BGI-A2_v1.0	Gorai.013G088400.1							GSMUA_Achr9T16040_001
	Glyma.15G079100.1			BnaC08g20020D	Bo9g091330.1	Bra031649	Gh_D04G1712	Cotton_A_31091_BGI-A2_v1.0	Gorai.013G099400.1							GSMUA_Achr9T16640_001
	Glyma.15G079200.1			BnaA03g12690D	Bo9g091360.1	Bra031656	Gh_D09G0401	Cotton_A_33185_BGI-A2_v1.0	Gorai.013G099500.1							GSMUA_Achr9T16790_001
	Glyma.15G088600.1			BnaA03g12660D	Bo4g099000.1	Bra031669	Gh_D07G2090	Cotton_A_35093_BGI-A2_v1.0	Gorai.013G099600.1							GSMUA_Achr9T17050_001
	Glyma.15G099500.1			BnaC02g48800D	Bo4g098350.1	Bra031683	Gh_A12G1730	Cotton_A_35612_BGI-A2_v1.0	Gorai.013G113000.1							GSMUA_Achr9T18060_001
	Glyma.15G119100.1			BnaA04g13590D	Bo8g118250.1	Bra031749	Gh_A12G1761	Cotton_A_36662_BGI-A2_v1.0	Gorai.013G114900.1							GSMUA_Achr9T18090_001
	Glyma.15G144000.1			BnaA02g17250D	Bo8g117810.1	Bra031809	Gh_A12G1554	Cotton_A_37015_BGI-A2_v1.0	Gorai.013G118300.1							GSMUA_Achr9T19330_001
	Glyma.15G152000.1			BnaA01g29490D	Bo8g117700.1	Bra031834	Gh_D07G0664	Cotton_A_37043_BGI-A2_v1.0	Gorai.013G139200.1							GSMUA_Achr9T21470_001
	Glyma.15G159100.1			BnaA07g01410D	Bo8g087280.1	Bra031847	Gh_A12G1503	Cotton_A_37851_BGI-A2_v1.0	Gorai.013G143000.1							GSMUA_Achr9T22040_001
	Glyma.15G159200.1			BnaA03g50120D	Bo7g033260.1	Bra031880	Gh_A12G1504	Cotton_A_40350_BGI-A2_v1.0	Gorai.013G143100.1							GSMUA_Achr9T22050_001
	Glyma.15G163000.1			BnaCnng57070D	Bo3g157470.1	Bra031903	Gh_A12G1531		Gorai.013G143200.1							GSMUA_Achr9T22190_001
	Glyma.15G172600.2			BnaC05g10730D	Bo7g100560.1	Bra031940	Gh_D09G0883		Gorai.013G150400.2							GSMUA_Achr9T22540_001
	Glyma.15G180000.1			BnaC03g60650D	Bo5g030290.1	Bra032009	Gh_D05G2554		Gorai.013G164600.1							GSMUA_Achr9T24180_001
	Glyma.15G180300.1			BnaC04g15130D	Bo5g030670.1	Bra032028	Gh_D05G2607		Gorai.013G169500.1							GSMUA_Achr9T24560_001
	Glyma.15G195200.1			BnaC05g11660D	Bo7g090950.1	Bra032129	Gh_D05G2596		Gorai.013G178000.1							GSMUA_Achr9T26430_001
	Glyma.15G225300.4			BnaA04g14060D	Bo9g004210.1	Bra032173	Gh_D08G1982		Gorai.013G196800.1							GSMUA_Achr9T27380_001
	Glyma.15G227500.1			BnaC02g42860D	Bo9g133340.1	Bra032315	Gh_A11G2813		Gorai.013G210800.1							GSMUA_Achr9T28540_001
	Glyma.15G256800.1			BnaC05g12650D	Bo3g096530.1	Bra032374	Gh_A11G2814		Gorai.013G214600.1							GSMUA_Achr9T28840_001
	Glyma.15G256900.2			BnaC02g00490D	Bo3g096410.1	Bra032437	Gh_D02G0613		Gorai.013G222700.1							GSMUA_Achr9T29320_001
	Glyma.15G257100.1			BnaC02g00420D	Bo2g006960.1	Bra032439	Gh_D11G1725		Gorai.013G229600.1							GSMUA_Achr9T30170_001
	Glyma.15G259400.1			BnaAnng25950D	Bo2g007050.1	Bra032474	Gh_A01G1745		Gorai.013G246200.1							GSMUA_AchrUn_randomT00010_001
	Glyma.15G264000.1			BnaAnng26090D	Bo1g134510.1	Bra032512	Gh_D09G1287		Gorai.013G248800.2							GSMUA_AchrUn_randomT00040_001
	Glyma.15G264100.1			BnaC04g14090D	Bo1g134790.1	Bra032622	Gh_A09G1074		Gorai.013G251100.1							GSMUA_AchrUn_randomT01300_001
	Glyma.16G007100.1			BnaA09g35210D	Bo5g069450.1	Bra032630	Gh_A09G1075		Gorai.013G255600.1							GSMUA_AchrUn_randomT02890_001
	Glyma.16G007200.1			BnaA04g20940D	Bo9g149820.1	Bra032665	Gh_A09G1095		Gorai.013G255700.5							GSMUA_AchrUn_randomT02100_001
	Glyma.16G012600.1			BnaC02g33120D	Bo9g149920.1	Bra032724	Gh_A09G1004		Gorai.013G264200.1							GSMUA_AchrUn_randomT02160_001
	Glyma.16G017100.1			BnaA09g54740D	Bo9g149950.1	Bra032845	Gh_A09G1008		Gorai.013G269300.1							GSMUA_AchrUn_randomT02200_001
	Glyma.16G020200.1			BnaA05g37480D	Bo7g057770.1	Bra032898	Gh_A09G1021		Gorai.N017200.1							GSMUA_AchrUn_randomT04830_001
	Glyma.16G023000.1			BnaC07g16190D	Bo7g057680.1	Bra032901	Gh_A09G1559									GSMUA_AchrUn_randomT10320_001
	Glyma.16G023800.1			BnaC07g16170D	Bo5g080060.1	Bra032933	Gh_A10G2344									GSMUA_AchrUn_randomT06910_001
	Glyma.16G025700.1			BnaC07g16160D	Bo2g045930.1	Bra032947	Gh_D05G2316									GSMUA_AchrUn_randomT07900_001
	Glyma.16G032900.1			BnaC07g15990D	Bo4g145670.1	Bra032954	Gh_D05G2338									GSMUA_AchrUn_randomT08600_001
	Glyma.16G047600.1			BnaC07g15970D	Bo5g025790.1	Bra033021	Gh_A12G0137									GSMUA_AchrUn_randomT08690_001
	Glyma.16G049400.1			BnaC07g15960D	Bo5g025730.1	Bra033067	Gh_A12G0156									GSMUA_AchrUn_randomT08930_001
	Glyma.16G050500.1			BnaC07g15720D	Bo5g025570.1	Bra033274	Gh_D09G1024									GSMUA_AchrUn_randomT09410_001
	Glyma.16G063700.1			BnaA09g13220D	Bo4g111230.1	Bra033294	Gh_A01G0770									GSMUA_AchrUn_randomT09790_001
	Glyma.16G071800.1			BnaC09g24040D	Bo4g111040.1	Bra033572	Gh_A12G0937									GSMUA_AchrUn_randomT20290_001
	Glyma.16G073000.1			BnaC09g24030D	Bo9g088260.1	Bra033648	Gh_D10G0999									GSMUA_AchrUn_randomT20600_001
	Glyma.16G079600.1			BnaC06g14380D	Bo9g140820.1	Bra033666	Gh_D10G1003									GSMUA_AchrUn_randomT20840_001
	Glyma.16G092100.1			BnaA03g53110D	Bo9g141100.1	Bra033893	Gh_D06G0051									GSMUA_AchrUn_randomT10710_001
	Glyma.16G138800.1			BnaAnng06030D	Bo8g054130.1	Bra034159	Gh_A07G1972									GSMUA_AchrUn_randomT10760_001
	Glyma.16G138900.1			BnaAnng06420D	Bo4g052170.1	Bra034191	Gh_A10G2087									GSMUA_AchrUn_randomT10790_001
	Glyma.16G139000.1			BnaC02g41860D	Bo4g052480.1	Bra034208	Gh_A10G2003									GSMUA_AchrUn_randomT11880_001
	Glyma.16G142700.2			BnaC01g31210D	Bo4g021040.1	Bra034246	Gh_A10G1998									GSMUA_AchrUn_randomT12040_001
	Glyma.16G143700.1			BnaC08g04820D	Bo6g010980.1	Bra034273	Gh_A10G2156									GSMUA_AchrUn_randomT12700_001
	Glyma.16G146400.1			BnaCnng58140D	Bo3g168910.1	Bra034315	Gh_A10G2126									GSMUA_AchrUn_randomT14580_001
	Glyma.16G147200.1			BnaAnng26670D	Bo9g006350.1	Bra034497	Gh_A11G0929									GSMUA_AchrUn_randomT15560_001
	Glyma.16G147500.1			BnaA02g27630D	Bo9g005550.1	Bra034519	Gh_A11G0911									GSMUA_AchrUn_randomT16100_001
	Glyma.16G148700.1			BnaA02g27710D	Bo3g165540.1	Bra034535	Gh_A11G0958									GSMUA_AchrUn_randomT16200_001
	Glyma.16G163200.1			BnaC05g14930D	Bo1g014940.1	Bra034571	Gh_A11G0126									GSMUA_AchrUn_randomT16400_001
	Glyma.16G164800.1			BnaA09g18210D	Bo6g056930.1	Bra034573	Gh_A05G2194									GSMUA_AchrUn_randomT16790_001
	Glyma.16G189400.1			BnaA09g18650D	Bo3g109240.1	Bra034624	Gh_A05G2178									GSMUA_AchrUn_randomT19380_001
	Glyma.16G199000.1			BnaA09g38530D	Bo3g109540.1	Bra034738	Gh_A05G2151									GSMUA_AchrUn_randomT21080_001
	Glyma.16G204600.1			BnaC08g26510D	Bo3g171090.1	Bra034755	Gh_A05G2150									GSMUA_AchrUn_randomT22350_001
	Glyma.16G217400.1			BnaA01g12710D	Bo3g170660.1	Bra034777	Gh_A05G2136									GSMUA_AchrUn_randomT23940_001
	Glyma.17G004400.1			BnaAnng26800D	Bo4g035110.1	Bra034828	Gh_A05G2283									GSMUA_AchrUn_randomT24010_001
	Glyma.17G031600.1			BnaA08g20700D	Bo6g079980.1	Bra034842	Gh_A05G2120									GSMUA_AchrUn_randomT25930_001
	Glyma.17G037100.1			BnaA06g22780D	Bo1g058860.1	Bra034845	Gh_A05G2086									GSMUA_AchrUn_randomT26940_001
	Glyma.17G038800.1			BnaC04g00580D	Bo1g058890.1	Bra035097	Gh_A05G2294									GSMUA_AchrUn_randomT27090_001
	Glyma.17G047300.1			BnaA09g15640D	Bo9g055910.1	Bra035233	Gh_D12G0059									GSMUA_AchrUn_randomT27100_001
	Glyma.17G050500.1			BnaA08g07020D	Bo9g066680.1	Bra035235	Gh_A05G1830									GSMUA_AchrUn_randomT27230_001
	Glyma.17G052400.1			BnaA08g06180D	Bo9g066800.1	Bra035518	Gh_A05G1797									GSMUA_AchrUn_randomT28780_001
	Glyma.17G065800.1			BnaC05g47070D	Bo1g090540.1	Bra035532	Gh_D10G0550
	Glyma.17G078400.1			BnaA01g05410D	Bo5g143460.1	Bra035547	Gh_A03G1376
	Glyma.17G084200.1			BnaA01g05760D	Bo5g143430.1	Bra035598	Gh_A07G0616
	Glyma.17G085600.1			BnaC04g01070D	Bo1g024360.1	Bra035604	Gh_A07G0597
	Glyma.17G099800.1			BnaC04g01080D	Bo1g024170.1	Bra035688	Gh_D09G1869
	Glyma.17G113700.1			BnaA09g28450D	Bo4g178040.1	Bra035732	Gh_D09G1875
	Glyma.17G114500.1			BnaC05g40690D	Bo4g149510.1	Bra035792	Gh_A13G0595
	Glyma.17G119200.1			BnaC05g40480D	Bo4g149390.1	Bra035893	Gh_A13G0494
	Glyma.17G124100.1			BnaC05g40470D	Bo2g061320.1	Bra035919	Gh_A13G0468
	Glyma.17G131900.1			BnaA09g15940D	Bo9g026310.1	Bra035929	Gh_A13G0502
	Glyma.17G133800.1			BnaA08g00060D	Bo8g025650.1	Bra035944	Gh_A06G0568
	Glyma.17G139500.1			BnaA08g00010D	Bo2g089880.1	Bra035954	Gh_A06G0660
	Glyma.17G139700.1			BnaC02g22880D	Bo1g103520.1	Bra036016	Gh_D11G3136
	Glyma.17G139800.1			BnaC02g22820D	Bo5g121370.1	Bra036022	Gh_A13G2131
	Glyma.17G139900.1			BnaA10g08400D	Bo2g146540.1	Bra036061	Gh_D01G0849
	Glyma.17G140000.1			BnaC01g00280D	Bo2g052630.1	Bra036145	Gh_D11G1160
	Glyma.17G140200.1			BnaA03g48110D	Bo5g015210.1	Bra036202	Gh_A08G1075
	Glyma.17G140300.1			BnaA03g47820D	Bo2g082270.1	Bra036288	Gh_A08G1032
	Glyma.17G140400.1			BnaCnng59450D	Bo2g082550.1	Bra036289	Gh_A08G1014
	Glyma.17G143600.1			BnaC03g23770D	Bo9g159720.1	Bra036317	Gh_A01G0650
	Glyma.17G143900.1			BnaC03g23750D	Bo5g139830.1	Bra036357	Gh_D12G0151
	Glyma.17G145300.1			BnaAnng06630D	Bo5g140040.1	Bra036394	Gh_D12G0169
	Glyma.17G145400.1			BnaAnng06640D	Bo4g101470.1	Bra036536	Gh_D01G1885
	Glyma.17G149000.1			BnaAnng06940D	Bo6g043420.1	Bra036543	Gh_D01G1870
	Glyma.17G158000.1			BnaA01g18170D	Bo4g176450.1	Bra036552	Gh_A12G1610
	Glyma.17G160400.1			BnaA03g11630D	Bo4g176200.1	Bra036588	Gh_D02G0163
	Glyma.17G162100.1			BnaA03g11800D	Bo4g176080.1	Bra036771	Gh_D02G0161
	Glyma.17G165700.1			BnaA03g11930D	Bo4g176030.1	Bra036827	Gh_D02G0252
	Glyma.17G165900.1			BnaCnng59660D	Bo4g176020.1	Bra036859	Gh_D05G1260
	Glyma.17G169800.1			BnaA05g32430D	Bo3g074840.1	Bra036868	Gh_D02G0497
	Glyma.17G170100.1			BnaA05g32240D	Bo8g023090.1	Bra036870	Gh_D02G0481
	Glyma.17G170300.1			BnaC05g48630D	Bo9g032120.1	Bra037041	Gh_D05G0583
	Glyma.17G183800.1			BnaA01g30300D	Bo3g138550.1	Bra037056	Gh_D05G0543
	Glyma.17G194100.1			BnaA01g30350D	Bo9g030900.1	Bra037118	Gh_D05G0489
	Glyma.17G210500.1			BnaAnng27960D	Bo2g026810.1	Bra037124	Gh_D05G0394
	Glyma.17G212200.1			BnaAnng07060D	Bo3g030160.1	Bra037177	Gh_D05G0354
	Glyma.17G216100.2			BnaAnng07280D	Bo7g019730.1	Bra037232	Gh_D11G2476
	Glyma.17G219700.1			BnaAnng07290D	Bo7g019950.1	Bra037245	Gh_D11G3168
	Glyma.17G231900.1			BnaC08g10770D	Bo7g019960.1	Bra037419	Gh_D11G3169
	Glyma.17G240100.1			BnaA01g07170D	Bo3g099110.1	Bra037549	Gh_A09G1643
	Glyma.17G240300.1			BnaC02g16730D	Bo3g099390.1	Bra037630	Gh_A09G1607
	Glyma.17G247700.1			BnaC09g17270D	Bo8g112190.1	Bra037760	Gh_A09G1677
	Glyma.17G251100.1			BnaAnng07660D	Bo8g112250.1	Bra037769	Gh_D05G3348
	Glyma.17G254600.1			BnaA06g23120D	Bo8g112260.1	Bra037794	Gh_D11G1108
	Glyma.18G002000.1			BnaA06g23130D	Bo8g112820.1	Bra037836	Gh_D08G2278
	Glyma.18G018200.1			BnaA06g23140D	Bo1g147890.1	Bra037838	Gh_D07G2258
	Glyma.18G026200.1			BnaC03g14510D	Bo9g119060.1	Bra037845	Gh_D07G2291
	Glyma.18G029700.1			BnaCnng60460D	Bo3g097710.1	Bra037860	Gh_D07G2334
	Glyma.18G034600.1			BnaA03g52210D	Bo3g015600.1	Bra037895	Gh_D07G2352
	Glyma.18G035000.1			BnaC02g23610D	Bo7g087050.1	Bra038107	Gh_D07G2190
	Glyma.18G040700.1			BnaA06g33420D	Bo4g130860.1	Bra038261	Gh_A09G0319
	Glyma.18G043900.1			BnaA06g33270D	Bo2g151810.1	Bra038281	Gh_A05G0374
	Glyma.18G071600.1			BnaA06g32910D	Bo3g182770.1	Bra038290	Gh_A05G0469
	Glyma.18G074200.2			BnaA09g42730D	Bo7g043710.1	Bra038346	Gh_D12G0639
	Glyma.18G091600.1			BnaA09g43450D	Bo5g147020.1	Bra038534	Gh_D11G0513
	Glyma.18G095600.1			BnaC09g39020D	Bo3g141510.1	Bra038650	Gh_D11G0671
	Glyma.18G103700.1			BnaC09g39010D	Bo7g073830.1	Bra038725	Gh_D11G0675
	Glyma.18G105800.1			BnaC02g01530D	Bo9g123440.1	Bra038764	Gh_D11G0521
	Glyma.18G124900.1			BnaC02g01680D	Bo8g019370.1	Bra038774	Gh_D11G0694
	Glyma.18G125500.1			BnaC02g02200D	Bo2g083920.1	Bra038858	Gh_A13G1399
	Glyma.18G142500.2			BnaA08g13860D	Bo3g147870.1	Bra039040	Gh_A12G1955
	Glyma.18G155900.5			BnaA08g13940D	Bo3g147930.1	Bra039065	Gh_A12G1954
	Glyma.18G179300.1			BnaC03g21750D	Bo5g055840.1	Bra039067	Gh_A12G1953
	Glyma.18G187600.1			BnaC03g49530D	Bo5g055860.1	Bra039071	Gh_A12G1890
	Glyma.18G187900.1			BnaC03g49240D	Bo4g106510.1	Bra039108	Gh_A09G1832
	Glyma.18G191200.1			BnaC03g49170D	Bo4g106540.1	Bra039131	Gh_A09G0699
	Glyma.18G230600.1			BnaA08g15470D	Bo2g103370.1	Bra039142	Gh_A09G0738
	Glyma.18G236800.1			BnaC03g24480D	Bo4g006900.1	Bra039257	Gh_A03G1197
	Glyma.18G252200.1			BnaC03g24490D	Bo8g111090.1	Bra039292	Gh_D02G1153
	Glyma.18G252300.1			BnaC03g24500D	Bo8g110930.1	Bra039339	Gh_D02G1143
	Glyma.18G252400.1			BnaC02g41360D	Bo6g090850.1	Bra039344	Gh_A08G1245
	Glyma.18G255700.1			BnaCnng60520D	Bo2g091210.1	Bra039395	Gh_A08G1242
	Glyma.18G259100.1			BnaA02g29490D	Bo9g161440.1	Bra039658	Gh_D09G1082
	Glyma.18G261400.2			BnaC07g24710D	Bo9g161810.1	Bra039693	Gh_D09G1083
	Glyma.18G266500.1			BnaC01g10510D	Bo6g025890.1	Bra039745	Gh_D09G1101
	Glyma.18G273300.1			BnaCnng60850D	Bo8g053000.1	Bra039894	Gh_D11G0813
	Glyma.18G273400.1			BnaA04g10190D	Bo6g097510.1	Bra040092	Gh_D11G0802
	Glyma.18G281400.1			BnaC02g01070D	Bo9g136980.1	Bra040158	Gh_D11G0881
	Glyma.18G282800.1			BnaA08g12010D	Bo3g090030.1	Bra040159	Gh_A04G1274
	Glyma.19G017900.1			BnaAnng28960D	Bo4g161210.1	Bra040169	Gh_D01G0167
	Glyma.19G020100.1			BnaA03g52830D	Bo4g169290.1	Bra040181	Gh_A09G0579
	Glyma.19G022100.1			BnaA03g52850D	Bo5g130370.1	Bra040247	Gh_A09G0644
	Glyma.19G024700.1			BnaA07g31860D	Bo5g130490.1	Bra040274	Gh_A09G0645
	Glyma.19G027600.1			BnaA07g31980D	Bo4g158810.1	Bra040275	Gh_A07G1876
	Glyma.19G035500.1			BnaAnng29030D	Bo9g142540.1	Bra040309	Gh_D05G3616
	Glyma.19G038100.1			BnaA05g12650D	Bo5g078770.1	Bra040333	Gh_D12G1133
	Glyma.19G040400.1			BnaC09g12830D	Bo5g109800.1	Bra040348	Gh_D12G1113
	Glyma.19G055800.1			BnaCnng13370D	Bo1g129710.1	Bra040381	Gh_A07G0140
	Glyma.19G061300.1			BnaCnng13680D	Bo1g093160.1	Bra040401	Gh_A07G0124
	Glyma.19G061600.1			BnaC04g22680D	Bo9g042020.1	Bra040478	Gh_A07G0088
	Glyma.19G063400.2			BnaC04g22710D	Bo4g070350.1	Bra040507	Gh_D03G0218
	Glyma.19G068500.1			BnaC04g22730D	Bo1g157620.1	Bra040687	Gh_D04G0657
	Glyma.19G083700.1			BnaC03g16470D	Bo7g085930.1	Bra040839	Gh_D04G0662
	Glyma.19G084000.1			BnaA02g14040D	Bo5g134730.1	Bra040870	Gh_D04G0612
	Glyma.19G100200.1			BnaC02g22630D	Bo4g197410.1	Bra040927	Gh_D04G0616
	Glyma.19G102000.1			BnaAnng07760D	Bo2g119240.1	Bra041010	Gh_D10G1536
	Glyma.19G104200.1			BnaC06g10050D	Bo3g058590.1	Bra041021	Gh_D10G1537
	Glyma.19G119300.1			BnaA09g12950D	Bo1g150250.1	Bra041023	Gh_A11G1077
	Glyma.19G142000.1			BnaA02g18080D	Bo1g150240.1		Gh_A11G1198
	Glyma.19G147300.1			BnaC02g17350D	Bo9g112650.1		Gh_A11G1005
	Glyma.19G147400.1			BnaA07g03570D	Bo9g079630.1		Gh_D09G1370
	Glyma.19G163700.1			BnaC03g66140D	Bo9g079600.1		Gh_D08G1138
	Glyma.19G164100.1			BnaCnng62330D	Bo9g079580.1		Gh_D08G1162
	Glyma.19G164600.1			BnaAnng29660D	Bo1g027300.1		Gh_D08G1187
	Glyma.19G178200.1			BnaC06g15710D	Bo1g049540.1		Gh_D11G3060
	Glyma.19G190900.1			BnaC09g11080D	Bo9g020290.1		Gh_D11G3078
	Glyma.19G192400.1			BnaC02g24770D	Bo9g020380.1		Gh_A13G1983
	Glyma.19G196600.1			BnaC04g47450D	Bo1g155040.1		Gh_A13G2030
	Glyma.19G206800.1			BnaC04g47470D	Bo1g154830.1		Gh_A04G0729
	Glyma.19G214900.1			BnaA02g22560D	Bo4g050960.1		Gh_A02G0783
	Glyma.19G222200.1			BnaC05g00680D	Bo4g050950.1		Gh_A02G0800
	Glyma.19G224600.1			BnaC05g00760D	Bo9g083120.1		Gh_A12G2002
	Glyma.19G245100.1			BnaC05g00870D	Bo2g037630.1		Gh_A12G2058
	Glyma.19G248100.1			BnaC06g07710D	Bo5g150170.1		Gh_A12G2057
	Glyma.19G248900.1			BnaC04g43020D	Bo5g150350.1		Gh_A12G2014
	Glyma.19G253100.1			BnaC04g42440D	Bo2g086360.1		Gh_D07G1484
	Glyma.19G256800.1			BnaC04g42240D	Bo3g049940.1		Gh_D07G1485
	Glyma.19G257400.1			BnaC04g42060D	Bo4g184810.1		Gh_D07G1486
	Glyma.19G261300.3			BnaC04g41990D	Bo4g184540.1		Gh_D07G1491
	Glyma.19G262700.1			BnaA03g16870D	Bo4g036220.1		Gh_A08G2161
	Glyma.19G264200.1			BnaCnng62710D	Bo2g164160.1		Gh_A08G2200
	Glyma.20G008200.1			BnaAnng29870D	Bo8g007110.1		Gh_A08G2207
	Glyma.20G013000.1			BnaC02g43290D	Bo8g007080.1		Gh_A08G2237
	Glyma.20G032900.1			BnaA10g03290D	Bo4g122750.1		Gh_A08G2264
	Glyma.20G045500.1			BnaAnng29990D	Bo1g028520.1		Gh_A08G2049
	Glyma.20G047400.1			BnaA10g29750D	Bo5g155050.1		Gh_A08G2109
	Glyma.20G047600.1			BnaAnng08350D	Bo4g049580.1		Gh_A02G1369
	Glyma.20G070000.1			BnaA03g12320D	Bo5g054550.1		Gh_A10G0471
	Glyma.20G070100.1			BnaC03g64160D	Bo8g061380.1		Gh_D13G2082
	Glyma.20G075100.2			BnaA02g29460D	Bo2g030240.1		Gh_D10G0495
	Glyma.20G082300.1			BnaCnng63180D	Bo2g072910.1		Gh_D10G0309
	Glyma.20G090700.1			BnaAnng08850D	Bo2g036530.1		Gh_D10G0308
	Glyma.20G091300.1			BnaAnng08880D	Bo6g035290.1		Gh_D10G0272
	Glyma.20G111000.1			BnaAnng30320D	Bo4g198650.1		Gh_D10G0255
	Glyma.20G115300.1			BnaAnng09170D	Bo4g198690.1		Gh_D10G0254
	Glyma.20G117000.1			BnaCnng63450D	Bo1g158790.1		Gh_D10G0421
	Glyma.20G155100.1			BnaA01g13420D	Bo6g122210.1		Gh_A11G0588
	Glyma.20G155200.1			BnaA10g04030D	Bo2g144890.1		Gh_A11G0586
	Glyma.20G157900.1			BnaA10g04040D	Bo5g037400.1		Gh_A01G0028
	Glyma.20G158100.1			BnaA10g04090D	Bo5g059700.1		Gh_A03G1355
	Glyma.20G170000.1			BnaA10g04120D	Bo4g017290.1		Gh_A03G1349
	Glyma.20G173700.1			BnaCnng63810D	Bo9g085850.1		Gh_D05G1585
	Glyma.20G173900.1			BnaC07g06960D	Bo2g016490.1		Gh_D05G1501
	Glyma.20G184100.1			BnaA09g12290D	Bo6g088530.1		Gh_D05G1500
	Glyma.20G184200.1			BnaA07g14320D	Bo1g013190.1		Gh_A07G0221
	Glyma.20G195900.1			BnaAnng09250D	Bo1g045400.1		Gh_A07G0235
	Glyma.20G196400.1			BnaAnng30700D	Bo4g009400.1		Gh_A07G0251
	Glyma.20G196600.1			BnaA04g26820D	Bo5g156410.1		Gh_A01G0119
	Glyma.20G197000.1			BnaAnng30810D	Bo5g156300.1		Gh_A11G2602
	Glyma.20G199300.1			BnaA04g15530D	Bo00790s010.1		Gh_A10G0254
	Glyma.20G203500.1			BnaCnng15970D	Bo4g008180.1		Gh_A10G0271
	Glyma.20G203600.1			BnaCnng16010D	Bo2g049420.1		Gh_A10G0255
	Glyma.20G203700.1			BnaAnng09570D	Bo4g147050.1		Gh_D02G0404
	Glyma.20G209700.1			BnaA05g10900D	Bo9g001020.1		Gh_D06G1517
	Glyma.20G215700.1			BnaA09g26860D	Bo00853s090.1		Gh_D12G1189
	Glyma.U018000.1			BnaA08g11540D	Bo9g100030.1		Gh_D12G1140
	Glyma.U020100.1			BnaA08g28450D	Bo9g138280.1		Gh_D05G3205
	Glyma.U021800.1			BnaA08g28580D	Bo4g010410.1		Gh_D05G3211
	Glyma.U022100.1			BnaA08g28600D	Bo4g058510.1		Gh_A05G3028
	Glyma.U034700.1			BnaA07g08440D	Bo00940s060.1		Gh_A05G3030
	Glyma.U038900.1			BnaA07g08450D	Bo00946s010.1		Gh_D01G2033
				BnaC04g15640D	Bo00951s040.1		Gh_A01G1867
				BnaA04g12350D	Bo00962s030.1		Gh_A01G1828
				BnaA04g11900D	Bo01010s010.1		Gh_D11G1653
				BnaC08g41070D	Bo4g033430.1		Gh_D10G0194
				BnaC08g40890D	Bo01079s020.1		Gh_D10G0213
				BnaA09g28670D	Bo01108s040.1		Gh_D10G0215
				BnaA09g29570D	Bo01765s010.1		Gh_D08G2445
				BnaC01g23100D	Bo01173s020.1		Gh_D08G2456
				BnaC01g23130D	Bo01217s010.1		Gh_D03G1422
				BnaA02g11860D	Bo01309s020.1		Gh_D03G1532
				BnaA09g01570D	Bo4g063590.1		Gh_D03G1485
				BnaA09g39030D	Bo01335s010.1		Gh_D03G1486
				BnaA02g28220D	Bo01390s040.1		Gh_D10G0728
				BnaA02g28060D	Bo01470s010.1		Gh_A11G1203
				BnaC05g48910D	Bo01640s010.1		Gh_A11G2401
				BnaA02g16830D	Bo01640s020.1		Gh_A06G1086
				BnaA02g16690D	Bo01692s010.1		Gh_A01G1151
				BnaCnng65380D	Bo02070s010.1		Gh_D10G0938
				BnaA02g10340D	Bo02928s010.1		Gh_A10G1376
				BnaA09g10750D	Bo03121s010.1		Gh_A10G1375
				BnaA09g10730D	Bo03856s010.1		Gh_A10G1751
				BnaA09g10720D	Bo04101s010.1		Gh_A07G0305
				BnaC07g08510D	Bo04862s010.1		Gh_A07G0380
				BnaC03g66900D	Bo05589s010.1		Gh_A07G0379
				BnaA08g29930D	Bo06724s010.1		Gh_A07G0378
				BnaAnng31750D	Bo09709s010.1		Gh_A07G0377
				BnaC05g03300D	Bo11634s010.1		Gh_A07G0366
				BnaA07g03740D	Bo10953s010.1		Gh_A07G0337
				BnaA07g03790D	Bo31175s010.1		Gh_A07G0318
				BnaA09g03290D	Bo24301s010.1		Gh_D07G1978
				BnaCnng17910D	Bo18904s010.1		Gh_A05G0924
				BnaC09g41280D	Bo15774s010.1		Gh_A01G1564
				BnaA03g47430D	Bo14558s010.1		Gh_D13G2212
				BnaAnng32120D	Bo13628s010.1		Gh_D13G2304
				BnaA02g29000D	Bo13157s010.1		Gh_D13G2303
				BnaCnng18150D	Bo12184s010.1		Gh_D13G2261
				BnaCnng18420D	Bo10502s010.1		Gh_D13G2238
				BnaC03g76090D	Bo10093s010.1		Gh_D07G0169
				BnaC03g76100D	Bo07665s010.1		Gh_D07G0168
				BnaC03g76140D			Gh_D07G0155
				BnaC03g76150D			Gh_A02G0770
				BnaC03g34410D			Gh_D06G1197
				BnaC03g34420D			Gh_D11G2866
				BnaC08g12090D			Gh_D11G2863
				BnaCnng66320D			Gh_A08G1559
				BnaC09g36750D			Gh_D05G0732
				BnaC09g36730D			Gh_D05G0839
				BnaA09g20140D			Gh_D12G2372
				BnaA09g20880D			Gh_D12G2375
				BnaA09g20900D			Gh_D12G2494
				BnaA09g06090D			Gh_D12G2468
				BnaA09g05710D			Gh_D05G2784
				BnaA09g05570D			Gh_D02G1692
				BnaA09g05480D			Gh_A13G0212
				BnaA09g05410D			Gh_A05G2633
				BnaC09g40700D			Gh_D02G2146
				BnaC09g41070D			Gh_D02G2244
				BnaA08g04090D			Gh_D02G2086
				BnaA05g09970D			Gh_D02G0817
				BnaA10g10220D			Gh_D02G0832
				BnaA10g10250D			Gh_D02G0690
				BnaA10g27820D			Gh_D02G0895
				BnaC04g32530D			Gh_D02G0901
				BnaCnng66450D			Gh_D02G0698
				BnaA03g47510D			Gh_D12G1750
				BnaA10g13590D			Gh_D12G1747
				BnaC01g38380D			Gh_D12G1741
				BnaA09g13110D			Gh_D12G1915
				BnaCnng67070D			Gh_D12G1888
				BnaC09g17590D			Gh_D08G1530
				BnaA01g30570D			Gh_D08G1449
				BnaC06g24360D			Gh_D08G1467
				BnaC09g51170D			Gh_A10G1813
				BnaC09g51200D			Gh_D03G1275
				BnaAnng10600D			Gh_D03G1283
				BnaCnng67570D			Gh_A03G0043
				BnaCnng19930D			Gh_A03G0066
				BnaC03g72370D			Gh_A03G0077
				BnaA09g56310D			Gh_D04G0341
				BnaA07g14960D			Gh_D04G0360
				BnaA07g14970D			Gh_A02G0430
				BnaA07g15960D			Gh_D13G1963
				BnaA07g16700D			Gh_A07G2045
				BnaA07g18050D			Gh_A07G2125
				BnaA07g18110D			Gh_A07G2076
				BnaA07g18530D			Gh_A04G0106
				BnaA07g18690D			Gh_A04G0016
				BnaA07g19120D			Gh_A04G0051
				BnaA07g19520D			Gh_A12G1065
				BnaA07g20440D			Gh_A12G1043
				BnaA07g20720D			Gh_A12G1020
				BnaA07g21380D			Gh_A12G1015
				BnaA07g21490D			Gh_A03G1811
				BnaA07g21680D			Gh_A03G1803
				BnaA07g21790D			Gh_D02G1021
				BnaA07g22130D			Gh_D02G0997
				BnaA07g22240D			Gh_A10G1568
				BnaA07g23090D			Gh_A10G1618
				BnaA07g23500D			Gh_D08G2632
				BnaC07g43950D			Gh_D08G2527
				BnaC07g45030D			Gh_D08G2481
				BnaC07g45320D			Gh_D08G2605
				BnaC07g45900D			Gh_D08G2572
				BnaC07g45910D			Gh_D08G2565
				BnaC07g46940D			Gh_A13G1604
				BnaC07g47650D			Gh_A13G1734
				BnaC05g07190D			Gh_A13G1676
				BnaC05g06610D			Gh_D13G1917
				BnaC05g06530D			Gh_D10G0837
				BnaC05g06500D			Gh_A13G1916
				BnaC05g06490D			Gh_A13G1915
				BnaC05g06410D			Gh_A09G0120
				BnaC04g27610D			Gh_A09G0156
				BnaC03g25050D			Gh_A11G2519
				BnaC03g25160D			Gh_A11G2520
				BnaC03g25580D			Gh_D13G0158
				BnaC03g25660D			Gh_D13G0226
				BnaC03g25680D			Gh_A13G1254
				BnaC03g26060D			Gh_A13G1205
				BnaC03g26450D			Gh_D09G1705
				BnaC03g26480D			Gh_D09G1690
				BnaC05g35830D			Gh_D09G1812
				BnaC05g36570D			Gh_D09G1659
				BnaA07g27210D			Gh_D09G1808
				BnaA07g25800D			Gh_D09G1773
				BnaC02g14430D			Gh_D09G1737
				BnaA07g29650D			Gh_D13G1364
				BnaA07g30130D			Gh_D13G1295
				BnaA07g31190D			Gh_D13G1294
				BnaA07g31220D			Gh_D13G1555
				BnaA07g31370D			Gh_D13G1257
				BnaA07g31540D			Gh_D13G1501
				BnaA07g31550D			Gh_A05G0652
				BnaA07g31680D			Gh_A05G0692
				BnaA08g21620D			Gh_A09G0755
				BnaA08g22120D			Gh_A09G0780
				BnaA08g22160D			Gh_A07G0069
				BnaA08g22580D			Gh_D07G0969
				BnaA08g23040D			Gh_D11G0009
				BnaA08g23880D			Gh_D11G0140
				BnaC06g32180D			Gh_D11G0239
				BnaC06g32560D			Gh_D11G0246
				BnaC06g32850D			Gh_D11G0247
				BnaC06g33560D			Gh_D11G0248
				BnaC06g33570D			Gh_D11G0085
				BnaC06g34880D			Gh_D11G0086
				BnaC06g34910D			Gh_D11G0094
				BnaC06g35180D			Gh_D04G0516
				BnaC06g35340D			Gh_D04G0428
				BnaC06g35350D			Gh_D04G0446
				BnaC06g35510D			Gh_A12G1784
				BnaC06g35730D			Gh_D11G1058
				BnaC06g35990D			Gh_D11G1071
				BnaC06g36880D			Gh_D11G0996
				BnaC02g30530D			Gh_D11G0997
				BnaC02g30930D			Gh_D11G1017
				BnaC09g46360D			Gh_D11G1033
				BnaC09g45000D			Gh_D13G0489
				BnaC09g44160D			Gh_D13G0531
				BnaC08g12710D			Gh_D04G1436
				BnaC08g12880D			Gh_D04G1287
				BnaA05g25200D			Gh_D04G1286
				BnaA05g24390D			Gh_D04G1434
				BnaA05g23420D			Gh_D04G1203
				BnaA06g07470D			Gh_D04G1202
				BnaA06g07840D			Gh_D04G1200
				BnaC07g09070D			Gh_D04G1199
				BnaC06g16910D			Gh_D04G1416
				BnaC06g17040D			Gh_D10G1726
				BnaC06g17560D			Gh_D10G1741
				BnaC06g17770D			Gh_D05G1148
				BnaC05g39400D			Gh_D05G1154
				BnaC05g38410D			Gh_D05G1008
				BnaC05g28450D			Gh_D08G0629
				BnaC05g27390D			Gh_D08G0631
				BnaA03g43820D			Gh_A05G3434
				BnaA03g44700D			Gh_A01G1782
				BnaA03g44810D			Gh_A01G1783
				BnaC09g49920D			Gh_A01G1792
				BnaC09g49730D			Gh_D06G0389
				BnaC09g48530D			Gh_D06G0383
				BnaA06g18440D			Gh_D06G0336
				BnaA06g18670D			Gh_D01G0027
				BnaC01g11460D			Gh_D01G0155
				BnaC09g24550D			Gh_D08G1356
				BnaC04g33800D			Gh_D08G1374
				BnaC02g35650D			Gh_D08G1385
				BnaC05g22410D			Gh_D08G1387
				BnaC05g22860D			Gh_D08G1288
				BnaC08g25840D			Gh_D08G1310
				BnaC08g24860D			Gh_A01G0557
				BnaC08g24110D			Gh_D13G0717
				BnaC08g22650D			Gh_D13G0630
				BnaC08g22210D			Gh_D13G0742
				BnaC09g02660D			Gh_D13G0648
				BnaC09g02180D			Gh_D13G0650
				BnaC09g01940D			Gh_Sca286293G01
				BnaC09g01550D			Gh_Sca263409G01
				BnaA06g21090D			Gh_Sca259289G01
				BnaA06g21780D			Gh_Sca228841G01
				BnaA06g21900D			Gh_Sca221666G01
				BnaC07g14220D			Gh_Sca220332G01
				BnaA10g08150D			Gh_Sca204529G01
				BnaA10g07690D			Gh_Sca177477G01
				BnaA10g07630D			Gh_Sca174599G01
				BnaA10g07620D			Gh_Sca166225G01
				BnaC04g23250D			Gh_Sca158046G01
				BnaC03g37840D			Gh_Sca148832G01
				BnaC05g42130D			Gh_Sca144217G01
				BnaC05g41930D			Gh_Sca143614G01
				BnaC05g41830D			Gh_Sca140422G01
				BnaC05g41640D			Gh_Sca137206G01
				BnaC05g40970D			Gh_Sca134791G01
				BnaA04g06860D			Gh_Sca131352G01
				BnaC05g25070D			Gh_Sca127536G01
				BnaA03g32470D			Gh_Sca126857G01
				BnaA03g31790D			Gh_Sca126552G01
				BnaA03g31510D			Gh_Sca126294G01
				BnaA03g31390D			Gh_Sca124992G01
				BnaA03g30340D			Gh_Sca123395G01
				BnaA03g29470D			Gh_Sca122890G01
				BnaA03g29210D			Gh_Sca118137G01
				BnaA03g27530D			Gh_Sca109536G01
				BnaA03g27440D			Gh_Sca107594G01
				BnaA03g27410D			Gh_Sca104571G01
				BnaA03g26950D			Gh_Sca103349G01
				BnaA07g10800D			Gh_Sca098883G01
				BnaA07g11250D			Gh_Sca098319G01
				BnaA07g11450D			Gh_Sca083050G01
				BnaA07g11770D			Gh_Sca082217G01
				BnaA07g12040D			Gh_Sca078618G01
				BnaA07g12050D			Gh_Sca075899G01
				BnaC07g34790D			Gh_Sca074678G01
				BnaC04g14410D			Gh_Sca072799G01
				BnaA03g40380D			Gh_Sca072684G01
				BnaA03g40370D			Gh_Sca071160G01
				BnaA03g40190D			Gh_Sca066481G01
				BnaA03g39920D			Gh_Sca064124G01
				BnaA03g39790D			Gh_Sca058017G01
				BnaA03g39240D			Gh_Sca054591G01
				BnaA03g38950D			Gh_Sca054011G01
				BnaA08g01300D			Gh_Sca051315G01
				BnaC02g08530D			Gh_Sca041649G01
				BnaC02g08060D			Gh_Sca017163G01
				BnaC02g07600D			Gh_Sca010555G01
				BnaC02g10700D			Gh_Sca008577G01
				BnaC04g25670D			Gh_Sca008106G01
				BnaC06g08330D			Gh_A11G3110
				BnaC09g19810D			Gh_Sca007397G01
				BnaC09g19800D			Gh_Sca007247G01
				BnaC01g17050D			Gh_D11G3522
				BnaC01g16810D			Gh_Sca006892G01
				BnaC01g15610D			Gh_A10G2298
				BnaA02g15420D			Gh_Sca005825G01
				BnaA05g04380D			Gh_Sca005689G01
				BnaA05g04450D			Gh_D09G2437
				BnaA05g04990D			Gh_Sca005341G01
				BnaA05g05340D			Gh_A08G2408
				BnaA05g06780D			Gh_D05G3799
				BnaA05g06790D			Gh_Sca005165G01
				BnaA05g06800D			Gh_Sca005143G02
				BnaA05g06810D			Gh_A04G1386
				BnaA05g07510D			Gh_A12G2541
				BnaA05g07770D			Gh_D07G2364
				BnaA05g08190D			Gh_A05G3644
				BnaC07g11280D			Gh_D12G2638
				BnaC07g11440D			Gh_D11G3386
				BnaC07g11630D			Gh_D13G2550
				BnaC07g11700D			Gh_A10G2220
				BnaC02g37030D			Gh_A10G2221
				BnaC02g37590D			Gh_Sca004937G03
				BnaC06g25810D			Gh_Sca004932G06
				BnaC05g25630D			Gh_D12G2688
				BnaA03g59390D			Gh_A04G1335
				BnaA07g13990D			Gh_A02G1737
				BnaC09g25820D			Gh_A11G3053
				BnaC09g25280D			Gh_A11G2973
				BnaC05g17200D			Gh_A06G1924
				BnaC05g18020D			Gh_A04G1397
				BnaC05g17910D			Gh_A04G1398
				BnaAnng01320D			Gh_A11G3293
				BnaAnng01480D			Gh_D12G2757
				BnaC03g28550D			Gh_A04G1375
				BnaC05g45940D			Gh_A09G2476
				BnaC05g45330D			Gh_D01G2375
				BnaC05g45310D			Gh_A09G2458
				BnaC02g40390D			Gh_D07G2493
				BnaC02g40810D			Gh_D07G2495
				BnaA02g32120D			Gh_D07G2497
				BnaA02g31750D			Gh_D07G2498
				BnaA02g31580D			Gh_A09G2380
				BnaA02g31570D			Gh_Sca004812G02
				BnaC02g39260D			Gh_A06G1954
				BnaC02g39010D			Gh_A12G2573
				BnaA10g05780D			Gh_A10G2199
				BnaA01g04150D			Gh_A09G2288
				BnaA01g02720D			Gh_D03G1844
				BnaA01g02300D			Gh_A03G2176
				BnaA01g02240D			Gh_A08G2287
				BnaA01g01560D			Gh_A02G1822
				BnaA01g00990D			Gh_A03G2016
				BnaA01g00710D			Gh_A03G2017
				BnaC08g21160D			Gh_A06G1863
				BnaA09g38100D			Gh_A08G2566
				BnaA09g38010D			Gh_A12G2645
				BnaA09g38000D			Gh_A05G3989
				BnaA09g36920D			Gh_A05G3751
				BnaA09g50060D			Gh_A05G3742
				BnaA09g50010D			Gh_A12G2705
				BnaA09g49440D			Gh_D12G2653
				BnaA09g49200D			Gh_A09G2392
				BnaA09g48650D			Gh_D07G2384
				BnaA09g48640D			Gh_A01G2038
				BnaA09g48570D			Gh_D07G2450
				BnaA09g48440D			Gh_D05G3885
				BnaA09g48310D			Gh_D05G3876
				BnaC05g31540D			Gh_D05G3869
				BnaC06g11760D			Gh_D05G3873
				BnaC02g12710D			Gh_A06G2044
				BnaC02g13610D			Gh_D06G2332
				BnaA10g04840D			Gh_D10G2446
				BnaA04g23590D			Gh_A03G1958
				BnaA04g22790D			Gh_D07G0097
				BnaCnng01000D			Gh_D06G1403
				BnaCnng01390D			Gh_D10G2404
				BnaC03g38390D			Gh_A11G0257
				BnaC03g39000D			Gh_A09G2017
				BnaC05g26830D			Gh_A07G0158
				BnaA07g24590D			Gh_A12G2416
				BnaA07g25720D			Gh_A12G2420
				BnaC06g15540D			Gh_A07G1935
				BnaA03g18970D			Gh_A07G1934
				BnaA03g18920D			Gh_A07G1932
				BnaA03g18220D			Gh_A07G1931
				BnaA03g17410D			Gh_A09G1709
				BnaA03g17400D			Gh_A09G1704
				BnaA03g17290D			Gh_D07G0130
				BnaC03g48070D			Gh_A08G0094
				BnaA06g15870D			Gh_A11G0359
				BnaA06g15640D			Gh_A11G0366
				BnaA05g13070D			Gh_A11G0367
				BnaA04g04890D			Gh_D05G0050
				BnaA08g11220D			Gh_A02G1382
				BnaA08g10550D			Gh_A11G0854
				BnaA08g10420D			Gh_A05G1031
				BnaA08g09740D			Gh_A05G1037
				BnaA08g09620D			Gh_A08G1543
				BnaA08g08440D			Gh_A08G1542
				BnaA08g08310D			Gh_A11G1347
				BnaA08g08300D			Gh_D12G0749
				BnaA08g08130D			Gh_A02G1478
				BnaC08g31910D			Gh_A02G1493
				BnaC08g32660D			Gh_A03G1570
				BnaC08g35210D			Gh_D04G0187
				BnaC04g38070D			Gh_A05G1854
				BnaC04g38530D			Gh_A02G0080
				BnaC04g39660D			Gh_D11G2502
				BnaC04g39860D			Gh_A12G0216
				BnaA07g05740D			Gh_D06G0168
				BnaA07g06740D			Gh_D06G2091
				BnaA07g06750D			Gh_D08G0136
				BnaA07g06760D			Gh_A09G2077
				BnaA07g07410D			Gh_D09G0739
				BnaC07g18670D			Gh_A13G1850
				BnaC07g19660D			Gh_A13G1873
				BnaC07g19910D			Gh_A09G1937
				BnaC07g20040D			Gh_A11G0303
				BnaC07g20090D			Gh_A11G0282
				BnaA09g31450D			Gh_A05G1997
				BnaA09g31790D			Gh_A04G0305
				BnaA09g33310D			Gh_A11G0080
				BnaA03g02000D			Gh_A11G0082
				BnaA03g02170D			Gh_A11G0091
				BnaA03g02820D			Gh_A02G1512
				BnaA03g02860D			Gh_A02G1495
				BnaA03g04050D			Gh_A08G0178
				BnaA03g04290D			Gh_A08G0206
				BnaA03g04570D			Gh_D10G1019
				BnaA03g04840D			Gh_A01G0526
				BnaA03g05370D			Gh_A10G0236
				BnaA03g06190D			Gh_A10G0234
				BnaA03g06460D			Gh_A10G0214
				BnaC01g08650D			Gh_A09G0213
				BnaC01g07990D			Gh_A05G1942
				BnaC01g07710D			Gh_D07G0500
				BnaC01g07340D			Gh_A12G2357
				BnaC01g05620D			Gh_A12G2333
				BnaC01g03990D			Gh_A08G1183
				BnaC01g03570D			Gh_A08G1166
				BnaC01g03510D			Gh_A07G0437
				BnaC01g02510D			Gh_D07G0308
				BnaC01g02020D			Gh_D07G0293
				BnaC01g01710D			Gh_D07G0278
				BnaC01g01700D			Gh_D07G0277
				BnaC01g01430D			Gh_A04G1100
				BnaC01g01250D			Gh_A04G1104
				BnaC01g00660D			Gh_D07G1173
				BnaA01g08510D
				BnaA01g08670D
				BnaA01g09230D
				BnaA01g09760D
				BnaA01g10040D
				BnaA01g11280D
				BnaA01g11500D
				BnaA01g12230D
				BnaA01g12370D
				BnaC06g21120D
				BnaC06g20590D
				BnaC06g19980D
				BnaC03g17650D
				BnaC03g19550D
				BnaC03g20200D
				BnaC03g20340D
				BnaA05g03550D
				BnaA05g03000D
				BnaA05g02990D
				BnaA05g01520D
				BnaA05g01500D
				BnaA05g01330D
				BnaA05g01030D
				BnaC09g35430D
				BnaC09g35160D
				BnaC09g34350D
				BnaC07g30190D
				BnaC07g29370D
				BnaC07g29050D
				BnaC07g28680D
				BnaC07g28660D
				BnaC03g02500D
				BnaC03g03210D
				BnaC03g03960D
				BnaC03g04170D
				BnaC03g04220D
				BnaC09g06200D
				BnaC09g06280D
				BnaC09g06610D
				BnaC09g07160D
				BnaC09g07240D
				BnaC09g07350D
				BnaC09g07480D
				BnaC09g07940D
				BnaC09g08130D
				BnaC02g17820D
				BnaC02g18650D
				BnaA10g17700D
				BnaA10g17890D
				BnaA10g18350D
				BnaA10g18810D
				BnaA10g19100D
				BnaA10g19370D
				BnaA10g19960D
				BnaA10g20950D
				BnaA10g21280D
				BnaA10g21970D
				BnaA10g22080D
				BnaA10g22560D
				BnaA10g22820D
				BnaA10g22840D
				BnaA10g23760D
				BnaA10g23980D
				BnaA10g24790D
				BnaA10g25000D
				BnaA10g25870D
				BnaC08g38370D
				BnaC08g37160D
				BnaC08g36830D
				BnaC08g36710D
				BnaC08g36140D
				BnaA03g35680D
				BnaA03g34290D
				BnaA03g33790D
				BnaA03g33290D
				BnaC07g01980D
				BnaC01g13940D
				BnaC01g14080D
				BnaA03g22590D
				BnaA03g22100D
				BnaA03g22070D
				BnaA03g21790D
				BnaA03g21550D
				BnaA03g21250D
				BnaA03g21100D
				BnaA03g20950D
				BnaA03g20480D
				BnaA03g20470D
				BnaC07g22870D
				BnaC07g23080D
				BnaC07g23570D
				BnaC08g18690D
				BnaC08g18660D
				BnaC08g18260D
				BnaC08g18090D
				BnaC08g18080D
				BnaC08g16630D
				BnaC08g07880D
				BnaC08g07890D
				BnaC08g07960D
				BnaC03g05820D
				BnaC03g06100D
				BnaC03g06410D
				BnaC03g06900D
				BnaC03g07960D
				BnaC03g08290D
				BnaC03g08540D
				BnaC03g08660D
				BnaC03g09040D
				BnaC03g11570D
				BnaC04g09240D
				BnaC04g09380D
				BnaC04g10000D
				BnaC03g50720D
				BnaC03g50280D
				BnaC03g50270D
				BnaC03g50260D
				BnaA03g16750D
				BnaA03g16280D
				BnaA03g14650D
				BnaA03g14390D
				BnaA03g14350D
				BnaA03g13900D
				BnaA03g13630D
				BnaA03g13620D
				BnaA03g13570D
				BnaC05g21480D
				BnaC05g20740D
				BnaC05g20560D
				BnaC07g08360D
				BnaC07g08350D
				BnaC07g08320D
				BnaC07g07780D
				BnaC07g25380D
				BnaC07g25960D
				BnaC07g27140D
				BnaC07g27330D
				BnaA02g03170D
				BnaA02g02910D
				BnaA02g02580D
				BnaA02g02470D
				BnaA02g02300D
				BnaA02g01920D
				BnaA02g01570D
				BnaA02g01290D
				BnaA02g01080D
				BnaA02g00440D
				BnaA02g00370D
				BnaC06g23040D
				BnaC06g23010D
				BnaC06g22860D
				BnaC06g22710D
				BnaC06g22500D
				BnaC06g21860D
				BnaC03g55290D
				BnaC03g55440D
				BnaA06g29370D
				BnaA06g29540D
				BnaA06g30710D
				BnaA06g31220D
				BnaA06g31230D
				BnaA06g31880D
				BnaC07g05550D
				BnaC08g01790D
				BnaC08g01770D
				BnaC08g01670D
				BnaA09g21830D
				BnaA09g21850D
				BnaC03g51750D
				BnaC03g52390D
				BnaC03g52400D
				BnaC09g03530D
				BnaC09g04040D
				BnaC09g04110D
				BnaC09g04480D
				BnaC09g05060D
				BnaC09g05120D
				BnaC09g05300D
				BnaC09g05370D
				BnaC09g05650D
				BnaA07g34700D
				BnaA07g33930D
				BnaA07g33640D
				BnaA07g33380D
				BnaA07g33140D
				BnaA07g32700D
				BnaA07g32420D
				BnaC06g09600D
				BnaC06g09880D
				BnaA06g27540D
				BnaA06g27670D
				BnaA06g27900D
				BnaA06g28210D
				BnaC06g37160D
				BnaC06g37920D
				BnaC06g38250D
				BnaC06g38580D
				BnaC06g39530D
				BnaC06g39570D
				BnaC04g17620D
				BnaA03g10180D
				BnaA03g09250D
				BnaA03g08460D
				BnaA04g02310D
				BnaA04g01730D
				BnaA04g01530D
				BnaA04g01520D
				BnaA04g00800D
				BnaA04g00230D
				BnaA01g16910D
				BnaA01g16900D
				BnaA01g15690D
				BnaA01g15680D
				BnaA01g14800D
				BnaC04g34610D
				BnaC04g34700D
				BnaC04g35800D
				BnaC03g45990D
				BnaA10g02160D
				BnaA10g00810D
				BnaA10g00690D
				BnaA10g00620D
				BnaA08g18790D
				BnaA08g18580D
				BnaA08g18390D
				BnaA08g18380D
				BnaA08g17440D
				BnaA08g17430D
				BnaA08g16990D
				BnaA08g16610D
				BnaA08g16220D
				BnaA03g43160D
				BnaA03g42840D
				BnaA03g40990D
				BnaA03g24010D
				BnaA03g24210D
				BnaA03g25130D
				BnaA03g25140D
				BnaA03g25150D
				BnaA03g25170D
				BnaA03g25180D
				BnaA03g25650D
				BnaA03g25790D
				BnaC02g05990D
				BnaC02g05740D
				BnaC02g05270D
				BnaC02g05060D
				BnaC02g04660D
				BnaC02g04390D
				BnaC02g03940D
				BnaC09g27360D
				BnaC02g26450D
				BnaC02g16300D
				BnaC02g15640D
				BnaC02g15280D
				BnaC08g06060D
				BnaC08g06130D
				BnaC08g06560D
				BnaC08g07150D
				BnaC03g31910D
				BnaC03g32460D
				BnaC03g32540D
				BnaA05g23130D
				BnaA05g22540D
				BnaA05g22250D
				BnaA10g14390D
				BnaA10g14410D
				BnaA10g16170D
				BnaA10g16490D
				BnaC07g39210D
				BnaC07g39370D
				BnaC07g39670D
				BnaC07g39680D
				BnaC07g40090D
				BnaC07g40720D
				BnaC07g41100D
				BnaA03g37010D
				BnaA03g37280D
				BnaC04g47060D
				BnaC04g46660D
				BnaC04g46650D
				BnaC04g46020D
				BnaC08g31500D
				BnaC08g31190D
				BnaC08g30700D
				BnaC08g29980D
				BnaC08g29970D
				BnaC08g29520D
				BnaC08g29060D
				BnaC08g28620D
				BnaC08g26920D
				BnaA06g05650D
				BnaA06g05440D
				BnaA06g05240D
				BnaA06g05210D
				BnaA06g05200D
				BnaA06g05130D
				BnaA06g04070D
				BnaA09g23540D
				BnaC04g20180D
				BnaC07g36700D
				BnaC07g36800D
				BnaC07g37430D
				BnaC07g38490D
				BnaC01g18690D
				BnaC01g17440D
				BnaC09g23220D
				BnaC09g23200D
				BnaC07g10480D
				BnaC03g43590D

## Sheet: Table S3
Table S3. The summary of five duplication types for each cold-related gene and whole genome genes in 21 representative species.
Species	Singleton		Dispersed		Proximal		Tandem		WGD or segmental		Total		Percentage(%)
	Genome	Cold-related genes	Genome	Cold-related genes	Genome	Cold-related genes	Genome	Cold-related genes	Genome	Cold-related genes	Genome	Cold-related genes
M. truncatula	11089	5	19863	139	4967	51	6312	44	3657	52	44135	291	0.659341
G. max	4739	0	9684	63	1686	11	2949	35	36986	704	56044	813	1.45065
M. domestica	5272	4	11609	148	1720	20	2276	32	9417	176	30294	380	1.25437
A. thaliana	5156	5	10670	42	1046	3	3026	17	7519	353	27417	420	1.5319
B. napus	7768	1	26907	201	2428	23	2708	5	61229	1290	101040	1520	1.50435
B. oleracea	4807	0	25232	56	2515	1	2523	2	24148	793	59225	852	1.43858
B. rapa	3666	3	10622	22	873	2	2369	3	23489	720	41019	750	1.82842
G. hirsutum	1665	0	13251	105	1252	5	3012	7	51298	1093	70478	1210	1.71685
G. arboreum	5713	2	20850	126	1804	8	3414	15	8353	449	40134	600	1.49499
G. raimondii	4387	2	12121	39	1679	1	3168	14	16150	562	37505	618	1.64778
P. trichocarpa	5427	1	8152	9	2538	0	3159	2	22059	490	41335	502	1.21447
V. vinifera	6613	11	10819	78	2267	21	3032	16	3615	190	26346	316	1.19942
S. lycopersicum	7738	1	14929	26	1921	3	3557	11	6580	359	34725	400	1.15191
Z. mays	7468	0	16126	37	1427	4	2182	9	11711	510	38914	560	1.43907
O. sativa	12368	5	30411	101	3761	11	3533	12	5728	301	55801	430	0.770596
A. comosus	6040	2	13960	44	979	1	1058	3	4987	235	27024	285	1.05462
M. acuminata	8428	6	13213	218	692	9	935	5	13282	414	36550	652	1.78386
E. guineensis	5104	9	14304	51	777	0	1246	3	9321	229	30752	292	0.949532
A. trichopoda	8600	11	13520	128	1827	17	2154	22	745	21	26846	199	0.741265
S. moellendorffii	4164	4	10621	79	2094	14	1143	1	4263	26	22285	124	0.556428
P. patens	9966	1	14241	115	1083	11	979	15	3980	67	30249	209	0.690932

## Sheet: Table S4
Table S4. The significance analysis for each duplication type of cold-related genes in 21 representative species. The P-values were obtained by Chisq-test, and D, U, and I represent decrease, un-change, and increase, respectively.
Species	Singleton				Dispersed				Proximal				Tandem				WGD or segmental
	All genes	Cold-related genes	P-value	Status	All genes	Cold-related genes	P-value	Status	All genes	Cold-related genes	P-value	Status	All genes	Cold-related genes	P-value	Status	All genes	Cold-related genes	P-value	Status
M. truncatula	25.1252	1.71821	2.54781e-20	D	45.0051	47.7663	0.342147	U	11.2541	17.5258	0.000682445	I	14.3016	15.1203	0.688974	U	8.28594	17.8694	2.68139e-09	I
G. max	8.45586	0	2.56141e-18	D	17.2793	7.74908	4.48024e-13	D	3.00835	1.35301	0.00537948	D	5.26194	4.30504	0.218335	U	65.9946	86.5929	8.59207e-36	I
M. domestica	17.4028	1.05263	2.67723e-17	D	38.3211	38.9474	0.800506	U	5.67769	5.26316	0.725289	U	7.51304	8.42105	0.499208	U	31.0854	46.3158	1.0806e-10	I
A. thaliana	18.8059	1.19048	1.2757e-20	D	38.9175	10	1.69751e-34	D	3.81515	0.714286	0.000828453	D	11.0369	4.04762	4.09254e-06	D	27.4246	84.0476	1.92427e-151	I
B. napus	7.68804	0.0657895	2.59876e-29	D	26.63	13.2237	9.93514e-33	D	2.40301	1.51316	0.0224525	U	2.68013	0.328947	1.07149e-08	D	60.5988	84.8684	8.77243e-85	I
B. oleracea	8.1165	0	2.36428e-18	D	42.6036	6.57277	8.19828e-102	D	4.24652	0.117371	1.73874e-09	D	4.26003	0.234742	4.62399e-09	D	40.7733	93.0751	5.95675e-215	I
B. rapa	8.93732	0.4	1.32258e-16	D	25.8953	2.93333	1.43915e-47	D	2.12828	0.266667	0.000363572	D	5.77537	0.4	1.90213e-10	D	57.2637	96	7.07329e-104	I
G. hirsutum	2.36244	0	4.81818e-08	D	18.8016	8.67769	9.77701e-20	D	1.77644	0.413223	0.000293404	D	4.27367	0.578512	1.45348e-10	D	72.7858	90.3306	1.63828e-43	I
G. arboreum	14.2348	0.333333	9.30793e-23	D	51.951	21	9.04108e-53	D	4.49494	1.33333	0.000165889	D	8.5065	2.5	1.07418e-07	D	20.8128	74.8333	1.54429e-236	I
G. raimondii	11.6971	0.323625	7.25407e-19	D	32.3184	6.31068	3.65067e-44	D	4.47674	0.161812	1.69088e-07	D	8.44687	2.26537	2.51823e-08	D	43.0609	90.9385	8.961e-130	I
P. trichocarpa	13.1293	0.199203	6.09387e-18	D	19.7218	1.79283	3.0674e-24	D	6.14007	0	8.13204e-09	D	7.64243	0.398406	7.91739e-10	D	53.3664	97.6096	6.39574e-89	I
V. vinifera	25.1006	3.48101	4.78115e-19	D	41.0651	24.6835	2.5978e-09	D	8.60472	6.64557	0.211519	U	11.5084	5.06329	0.000303969	D	13.7212	60.1266	1.53042e-128	I
S. lycopersicum	22.2837	0.25	1.72837e-26	D	42.9921	6.5	9.65639e-50	D	5.53204	0.75	2.5766e-05	D	10.2433	2.75	6.65164e-07	D	18.9489	89.75	3.45357e-289	I
Z. mays	19.191	0	3.41289e-31	D	41.4401	6.60714	9.68755e-64	D	3.66706	0.714286	0.000180557	D	5.60724	1.60714	3.40615e-05	D	30.0946	91.0714	2.20951e-220	I
O. sativa	22.1645	1.16279	6.57783e-26	D	54.499	23.4884	1.97206e-38	D	6.74002	2.55814	0.000516168	D	6.33143	2.7907	0.00247298	D	10.265	70	0	I
A. comosus	22.3505	0.701754	1.14961e-18	D	51.6578	15.4386	8.9717e-35	D	3.62271	0.350877	0.00296114	D	3.91504	1.05263	0.0122546	U	18.454	82.4561	1.58111e-172	I
M. acuminata	23.0588	0.920245	8.83018e-42	D	36.1505	33.4356	0.145403	U	1.8933	1.38037	0.332204	U	2.55814	0.766871	0.00346457	D	36.3393	63.4969	6.0203e-48	I
E. guineensis	16.5973	3.08219	4.46122e-10	D	46.514	17.4658	1.53397e-23	D	2.52666	0	0.00570352	D	4.05177	1.0274	0.00844733	D	30.3102	78.4247	3.08032e-72	I
A. trichopoda	32.0346	5.52764	8.7268e-16	D	50.3613	64.3216	7.70276e-05	I	6.80548	8.54271	0.328702	U	8.02354	11.0553	0.114061	U	2.77509	10.5528	2.02129e-11	I
S. moellendorffii	18.6852	3.22581	9.47791e-06	D	47.6599	63.7097	0.000332736	I	9.39646	11.2903	0.468575	U	5.12901	0.806452	0.0286577	U	19.1295	20.9677	0.601739	U
P. patens	32.9465	0.478469	1.23001e-23	D	47.0792	55.0239	0.0209426	U	3.58028	5.26316	0.188853	U	3.23647	7.17703	0.00123653	I	13.1575	32.0574	5.01061e-16	I

## Sheet: Table S5
Table S5. The significantly ananlyses were conducted by comparing synteny cold-, and drought-related genes with all genome synteny genes in Arabidopsis. Cold-related genes were identified by two methods, literatures+Blast, and GO terms. The P-values were obtained by Chisq-test, and D, U, and I represent significant decrease, un-change, and increase, respectively. The significant level was defined…
Categories	All synteny genes number	Target synteny genes number	All synteny genes percentage	Target synteny genes percentage	P-value	Status	All genes	Target genes
Cold (Literatures+Blast)	7519	353	27.4246	84.0476	1.92427e-151	I	27417	420
Cold (GO terms)	7519	238	27.4246	55.4779	1.7e-18	I	27417	429
Cold (Combined)	7519	415	27.4246	56.3859	1.0796e-31	I	27417	736
Drought	7519	15	27.4246	53.5714	0.033	U	27417	28

## Sheet: Table S6
Table S6. The syntenic analyses for cold-related genes and NBS genes in 21 plant species. The P-values were obtained by Chisq-test, and D, U, and I represent decrease, un-change, and increase, respectively.
	All genes				Cold genes						NBS genes
Species	Total number of syntenic block	Gene # In syntenic block	Total gene	Percentage (%)	Synteny containing cold gene	Cold gene in syntenic block	Total Cold gene	Percentage (%)	P-value	Status	Synteny containing NBS gene	NBS gene in syntenic block	Total NBS gene	Percentage (%)	P-value	Status
M. truncatula	196	3657	44135	8.28594	29	52	291	17.8694	2.68139e-09	I	13	50	565	8.84956	0.624756	U
G. max	1085	36986	56044	65.9946	453	704	813	86.5929	8.59207e-36	I	49	101	458	22.0524	2.11475e-88	D
M. domestica	272	9417	30294	31.0854	87	176	380	46.3158	1.0806e-10	I	21	41	363	11.2948	2.48742e-16	D
A. thaliana	216	7519	27417	27.4246	90	353	420	84.0476	1.92427e-151	I	5	16	166	9.63855	2.57539e-07	D
B. napus	2914	61229	101040	60.5988	937	1290	1520	84.8684	8.77243e-85	I	182	239	463	51.6199	7.40132e-05	D
B. oleracea	747	24148	59225	40.7733	316	793	852	93.0751	5.95675e-215	I	52	101	328	30.7927	0.000225545	D
B. rapa	650	23489	41019	57.2637	300	720	750	96	7.07329e-104	I	45	75	202	37.1287	6.66695e-09	D
G. hirsutum	2194	51298	70478	72.7858	770	1093	1210	90.3306	1.63828e-43	I	76	153	303	50.495	2.39427e-18	D
G. arboreum	607	8353	40134	20.8128	133	449	600	74.8333	1.54429e-236	I	8	13	246	5.28455	1.76892e-09	D
G. raimondii	795	16150	37505	43.0609	305	562	618	90.9385	8.961e-130	I	15	29	298	9.73154	1.90228e-31	D
P. trichocarpa	635	22059	41335	53.3664	201	490	502	97.6096	6.39574e-89	I	52	169	563	30.0178	5.00859e-29	D
V. vinifera	151	3615	26346	13.7212	48	190	316	60.1266	1.53042e-128	I	7	10	312	3.20513	5.60738e-08	D
S. lycopersicum	315	6580	34725	18.9489	109	359	400	89.75	3.45357e-289	I	2	3	250	1.2	6.6302e-13	D
Z. mays	385	11711	38914	30.0946	148	510	560	91.0714	2.20951e-220	I	4	6	125	4.8	6.58994e-10	D
O. sativa	183	5728	55801	10.265	62	301	430	70	0	I	6	13	500	2.6	1.40529e-08	D
A. comosus	228	4987	27024	18.454	58	235	285	82.4561	1.58111e-172	I	6	11	167	6.58683	7.3225e-05	D
M. acuminata	706	13282	36550	36.3393	256	414	652	63.4969	6.0203e-48	I	11	14	108	12.963	4.22966e-07	D
E. guineensis	326	9321	30752	30.3102	81	229	292	78.4247	3.08032e-72	I	4	8	155	5.16129	8.50742e-12	D
A. trichopoda	47	745	26846	2.77509	8	21	199	10.5528	2.02129e-11	I	1	2	107	1.86916	0.567563	U
S. moellendorffii	136	4263	22285	19.1295	12	26	124	20.9677	0.601739	U	3	4	17	23.5294	0.644501	U
P. patens	270	3980	30249	13.1575	39	67	209	32.0574	5.01061e-16	I	2	3	99	3.0303	0.00282812	D

## Sheet: Table S7
Table S7. The detail information of 21 species used in this study.
Species name	Abbreviate species name	Phylum	Class	Order	Family	Genus	Common name	Version	Gene number
Amborella trichopoda	A. trichopoda	Angiospermae	Basal angiosperms	Amborellales	Amborellaceae	Amborella	Amborella	v1.0	26846
Arabidopsis thaliana	A. thaliana	Angiospermae	Dicotyledons	Capparales	Brassicaceae	Arabidopsis	Thale cress	TAIR10	27417
Brassica napus	B. napus	Angiospermae	Dicotyledons	Capparales	Brassicaceae	Brassica	Oilseed rape	v5.0	101040
Brassica oleracea	B. oleracea	Angiospermae	Dicotyledons	Capparales	Brassicaceae	Brassica	Cabbage	v1.0	59225
Brassica rapa	B. rapa	Angiospermae	Dicotyledons	Capparales	Brassicaceae	Brassica	Chinese cabbage	v1.5	41019
Glycine max	G. max	Angiospermae	Dicotyledons	Fabales	Fabaceae	Glycine	Soybean	Wm82.a2.v1	56044
Medicago truncatula	M. truncatula	Angiospermae	Dicotyledons	Fabales	Fabaceae	Medicago	Barrel medic	Mt4.0v1	44135
Gossypium arboreum	G. arboreum	Angiospermae	Dicotyledons	Malvales	Malvaceae	Gossypium	Asiatic cotton	v1.0	40134
Gossypium hirsutum	G. hirsutum	Angiospermae	Dicotyledons	Malvales	Malvaceae	Gossypium	Upland cotton	v1.1	70478
Gossypium raimondii	G. raimondii	Angiospermae	Dicotyledons	Malvales	Malvaceae	Gossypium	D-genome cotton	v2.1	37505
Malus domestica	M. domestica	Angiospermae	Dicotyledons	Rosales	Rosaceae	Malus	Apple	v1.0	30294
Populus trichocarpa	P. trichocarpa	Angiospermae	Dicotyledons	Salicales	Salicaceae	Populus	Poplar	v3.0	41335
Solanum lycopersicum	S. lycopersicum	Angiospermae	Dicotyledons	Solanales	Solanaceae	Solanum	Tomato	v2.4	34725
Vitis vinifera	V. vinifera	Angiospermae	Dicotyledons	Vitales	Vitaceae	Vitis	Grape	Genoscope.12X	26346
Elaeis guineensis	E. guineensis	Angiospermae	Monocotyledons	Arecales	Arecaceae	Elaeis	Oil palm	v2.0	30752
Ananas comosus	A. comosus	Angiospermae	Monocotyledons	Bromeliales	Bromeliaceae	Ananas	Pineapple	v3.0	27024
Oryza sativa	O. sativa	Angiospermae	Monocotyledons	Poales	Poaceae	Oryza	Rice	v7.0	55801
Zea mays	Z. mays	Angiospermae	Monocotyledons	Poales	Poaceae	Zea	Maize	v6.0	38914
Musa acuminata	M. acuminata	Angiospermae	Monocotyledons	Zingiberales	Musaceae	Musa	Banana	v1.0	36550
Physcomitrella patens	P. patens	Bryophyta	Musci	Eubryales	Funariaceae	Physcomitrella	Moss	v3.3	30249
Selaginella moellendorffii	S. moellendorffii	Pteridophyta	Lycopsida	Selaginellales	Selaginellaceae	Selaginella	Spikemos	v1.0	22285

## Sheet: Table S8
Table S8. The summary of duplication type for each NBS gene and the whole genome genes in 21 representative species.
Species	Singleton		Dispersed		Proximal		Tandem		WGD or segmental		Total		Percentage(%)
	Genome	NBS genes	Genome	NBS genes	Genome	NBS genes	Genome	NBS genes	Genome	NBS genes	Genome	NBS genes
M. truncatula	11089	0	19863	174	4967	210	6312	131	3657	50	44135	565	1.28016
G. max	4739	0	9684	124	1686	129	2949	104	36986	101	56044	458	0.817215
M. domestica	5272	1	11609	156	1720	102	2276	63	9417	41	30294	363	1.19826
A. thaliana	5156	0	10670	70	1046	32	3026	48	7519	16	27417	166	0.605464
B. napus	7768	2	26907	155	2428	48	2708	19	61229	239	101040	463	0.458234
B. oleracea	4807	0	25232	129	2515	57	2523	41	24148	101	59225	328	0.55382
B. rapa	3666	0	10622	60	873	29	2369	38	23489	75	41019	202	0.492455
G. hirsutum	1665	0	13251	52	1252	38	3012	60	51298	153	70478	303	0.429921
G. arboreum	5713	0	20850	71	1804	79	3414	83	8353	13	40134	246	0.612947
G. raimondii	4387	0	12121	67	1679	86	3168	116	16150	29	37505	298	0.794561
P. trichocarpa	5427	0	8152	126	2538	158	3159	110	22059	169	41335	563	1.36204
V. vinifera	6613	1	10819	75	2267	119	3032	107	3615	10	26346	312	1.18424
S. lycopersicum	7738	1	14929	127	1921	49	3557	70	6580	3	34725	250	0.719942
Z. mays	7468	2	16126	65	1427	18	2182	34	11711	6	38914	125	0.321221
O. sativa	12368	1	30411	228	3761	154	3533	104	5728	13	55801	500	0.896041
A. comosus	6040	1	13960	63	979	50	1058	42	4987	11	27024	167	0.617969
M. acuminata	8428	0	13213	48	692	13	935	32	13282	14	36550	108	0.295486
E. guineensis	5104	1	14304	73	777	42	1246	31	9321	8	30752	155	0.504032
A. trichopoda	8600	1	13520	63	1827	23	2154	18	745	2	26846	107	0.39857
S. moellendorffii	4164	0	10621	10	2094	3	1143	0	4263	4	22285	17	0.0762845
P. patens	9966	1	14241	73	1083	14	979	8	3980	3	30249	99	0.327284

## Sheet: Table S9
Table S9. The significance analysis for each duplication type of NBS genes in 21 representative species. The P-values were obtained by Chisq-test, and D, U, and I represent decrease, un-change, and increase, respectively.
Species	Singleton				Dispersed				Proximal				Tandem				WGD or segmental
	All genes	NBS genes	P-value	Status	All genes	NBS genes	P-value	Status	All genes	NBS genes	P-value	Status	All genes	NBS genes	P-value	Status	All genes	NBS genes	P-value	Status
M. truncatula	25.1252	0	1.13387e-43	D	45.0051	30.7965	8.34223e-12	D	11.2541	37.1681	1.11208e-85	I	14.3016	23.1858	1.27061e-09	I	8.28594	8.84956	0.624756	U
G. max	8.45586	0	6.53424e-11	D	17.2793	27.0742	2.5867e-08	I	3.00835	28.1659	7.96946e-220	I	5.26194	22.7074	2.86614e-63	I	65.9946	22.0524	2.11475e-88	D
M. domestica	17.4028	0.275482	4.75905e-18	D	38.3211	42.9752	0.0665169	U	5.67769	28.0992	5.48634e-77	I	7.51304	17.3554	8.25611e-13	I	31.0854	11.2948	2.48742e-16	D
A. thaliana	18.8059	0	4.98676e-10	D	38.9175	42.1687	0.388818	U	3.81515	19.2771	1.78899e-25	I	11.0369	28.9157	1.66077e-13	I	27.4246	9.63855	2.57539e-07	D
B. napus	7.68804	0.431965	4.24745e-09	D	26.63	33.4773	0.000835143	I	2.40301	10.3672	3.40913e-29	I	2.68013	4.10367	0.0573029	U	60.5988	51.6199	7.40132e-05	D
B. oleracea	8.1165	0	6.75011e-08	D	42.6036	39.3293	0.22915	U	4.24652	17.378	2.84008e-32	I	4.26003	12.5	1.26335e-13	I	40.7733	30.7927	0.000225545	D
B. rapa	8.93732	0	8.06098e-06	D	25.8953	29.703	0.215557	U	2.12828	14.3564	1.49178e-33	I	5.77537	18.8119	1.68915e-15	I	57.2637	37.1287	6.66695e-09	D
G. hirsutum	2.36244	0	0.00665779	D	18.8016	17.1617	0.464075	U	1.77644	12.5413	7.28084e-46	I	4.27367	19.802	6.68095e-41	I	72.7858	50.495	2.39427e-18	D
G. arboreum	14.2348	0	1.46014e-10	D	51.951	28.8618	3.5782e-13	D	4.49494	32.1138	1.18958e-97	I	8.5065	33.7398	5.96332e-46	I	20.8128	5.28455	1.76892e-09	D
G. raimondii	11.6971	0	2.82652e-10	D	32.3184	22.4832	0.000267714	D	4.47674	28.8591	8.12604e-93	I	8.44687	38.9262	1.84257e-80	I	43.0609	9.73154	1.90228e-31	D
P. trichocarpa	13.1293	0	1.57396e-20	D	19.7218	22.3801	0.11046	U	6.14007	28.0639	1.55279e-105	I	7.64243	19.5382	1.04846e-26	I	53.3664	30.0178	5.00859e-29	D
V. vinifera	25.1006	0.320513	3.14381e-24	D	41.0651	24.0385	7.75227e-10	D	8.60472	38.141	3.73558e-78	I	11.5084	34.2949	6.91804e-37	I	13.7212	3.20513	5.60738e-08	D
S. lycopersicum	22.2837	0.4	7.14093e-17	D	42.9921	50.8	0.0123243	I	5.53204	19.6	1.5865e-22	I	10.2433	28	1.50296e-20	I	18.9489	1.2	6.6302e-13	D
Z. mays	19.191	1.6	5.66626e-07	D	41.4401	52	0.0163724	U	3.66706	14.4	1.60775e-10	I	5.60724	27.2	7.73875e-26	I	30.0946	4.8	6.58994e-10	D
O. sativa	22.1645	0.2	1.54039e-32	D	54.499	45.6	5.96989e-05	D	6.74002	30.8	4.71029e-103	I	6.33143	20.8	1.26732e-40	I	10.265	2.6	1.40529e-08	D
A. comosus	22.3505	0.598802	1.30235e-11	D	51.6578	37.7246	0.000301152	D	3.62271	29.9401	1.80042e-74	I	3.91504	25.1497	1.02195e-45	I	18.454	6.58683	7.3225e-05	D
M. acuminata	23.0588	0	1.2149e-08	D	36.1505	44.4444	0.0723798	U	1.8933	12.037	9.46145e-15	I	2.55814	29.6296	3.12594e-71	I	36.3393	12.963	4.22966e-07	D
E. guineensis	16.5973	0.645161	8.72422e-08	D	46.514	47.0968	0.884064	U	2.52666	27.0968	4.892e-85	I	4.05177	20	5.77402e-24	I	30.3102	5.16129	8.50742e-12	D
A. trichopoda	32.0346	0.934579	4.9079e-12	D	50.3613	58.8785	0.0774601	U	6.80548	21.4953	1.48698e-09	I	8.02354	16.8224	0.000787619	I	2.77509	1.86916	0.567563	U
S. moellendorffii	18.6852	0	0.0480171	U	47.6599	58.8235	0.356559	U	9.39646	17.6471	0.243481	U	5.12901	0	0.337535	U	19.1295	23.5294	0.644501	U
P. patens	32.9465	1.0101	1.2724e-11	D	47.0792	73.7374	1.02242e-07	U	3.58028	14.1414	1.47044e-08	U	3.23647	8.08081	0.00636859	I	13.1575	3.0303	0.00282812	D

## Sheet: Table S10
Table S10. The genes related to each polyploidy event involoed in the interaction network in Ararbidopsis, B. rapa, B. oleracea, and B. napus.
Species	Genes related to polyploidy events	Specific genes related to  event	Specific genes related to  event	Specific genes related to  event	Specific genes related to  event
Arabidopsis thaliana	At3g45640 At5g15090 At1g19210 At5g51190 At2g16720 At3g06490 At2g32460 At1g30270 At3g01280 At4g25480 At4g08470 At5g14340 At2g36530 At3g15210 At1g06080 At1g48000 At3g26744 At2g31360 At3g59790 At4g17490 At4g25490 At4g08500 At1g54960 At4g36860 At5g56110 At1g09000 At2g46270 At3g12720 At5g54230 At3g54990 At3g49690 At1g09760 At1g57560 At1g22190 At3g14230 At5g24270 At4g34410 At5g62320 At3g47600 At4g14580…	At2g43790 At5g51190 At4g25480 At3g59790 At4g25490 At5g52020 At3g12720 At1g09760 At4g03430 At5g52260 At4g13480 At1g34670 At3g12820 At5g42900 At4g24960 At3g16770	At3g45640 At4g22680 At5g56580 At3g01530 At5g40420 At1g54960 At1g09000 At5g14750 At3g49690 At1g57560 At5g62320 At1g09540 At3g47600 At1g57550 At3g50260 At1g66230 At1g22640	At1g19210 At5g07310 At5g24270	NA
Brassica rapa	Bra029553 Bra010022 Bra006051 Bra018598 Bra013633 Bra038281 Bra039067 Bra024325 Bra038107 Bra028599 Bra035518 Bra017495 Bra015266 Bra007539 Bra039040 Bra024357 Bra027145 Bra036202 Bra032129 Bra008200 Bra031146 Bra008705 Bra026421 Bra019200 Bra020016 Bra030095 Bra021048 Bra013364 Bra002159 Bra033274 Bra032947 Bra029302 Bra003752 Bra001907 Bra011529 Bra014875 Bra007032 Bra006370 Bra023085 Bra006055…	NA	Bra027145 Bra000647 Bra029424 Bra037860	NA	Bra010022 Bra006051 Bra024325 Bra028599 Bra035518 Bra017495 Bra015266 Bra026421 Bra019200 Bra030095 Bra013364 Bra002159 Bra029302 Bra003752 Bra014875 Bra006055 Bra028063 Bra032622 Bra002369 Bra016108 Bra038764 Bra032901 Bra020624 Bra029258 Bra020892 Bra030094 Bra030455 Bra024224 Bra024064 Bra003924 Bra040092 Bra008793 Bra032898 Bra027493 Bra032630 Bra026281 Bra010881 Bra024526 Bra003793 Bra020744…
Brassica oleracea	Bo3g043150.1 Bo4g196030.1 Bo1g123160.1 Bo9g133340.1 Bo6g035290.1 Bo4g033430.1 Bo7g043710.1 Bo3g162440.1 Bo2g008570.1 Bo9g020290.1 Bo4g176450.1 Bo8g114080.1 Bo8g092930.1 Bo3g182770.1 Bo6g082760.1 Bo3g021790.1 Bo9g164230.1 Bo2g166380.1 Bo7g063740.1 Bo1g158790.1 Bo2g160620.1 Bo1g024170.1 Bo7g116860.1 Bo8g115580.1 Bo6g050690.1 Bo2g151810.1 Bo6g013810.1 Bo9g172290.1 Bo4g161210.1 Bo3g031390.1 Bo9g01833…	NA	Bo9g076410.1 Bo4g140000.1 Bo4g139820.1 Bo3g130040.1 Bo4g139810.1	NA	Bo6g035290.1 Bo7g043710.1 Bo8g114080.1 Bo6g082760.1 Bo2g160620.1 Bo8g115580.1 Bo2g151810.1 Bo9g018330.1 Bo8g117810.1 Bo3g107600.1 Bo6g013480.1 Bo9g001020.1 Bo8g117700.1 Bo3g036850.1 Bo9g014980.1 Bo8g054130.1 Bo1g039470.1 Bo6g040510.1 Bo3g162580.1 Bo5g016490.1 Bo3g100930.1 Bo5g009290.1 Bo8g111090.1 Bo6g043420.1 Bo4g158810.1 Bo3g036840.1 Bo1g053270.1 Bo8g049720.1 Bo8g030270.1 Bo1g024360.1 Bo8g05902…
Brassica napus	BnaA07g33380D BnaC09g42570D BnaA08g10420D BnaA03g26950D BnaC09g42790D BnaA03g16280D BnaC04g44720D BnaA03g53110D BnaA07g31680D BnaC09g41070D BnaC01g14440D BnaA09g04930D BnaA09g49200D BnaA03g53830D BnaA03g47430D BnaA10g13590D BnaC03g24480D BnaC09g20090D BnaC05g05180D BnaA09g16520D BnaC09g04480D BnaA09g07190D BnaA05g04380D BnaA06g23710D BnaC05g07190D BnaC06g10050D BnaA03g04290D BnaC03g64160D BnaA05g…	BnaC01g18690D BnaA09g48310D BnaA09g48440D	BnaC03g71860D BnaC03g55440D BnaC09g13310D BnaA06g18440D BnaA07g12040D	NA	BnaC04g44720D BnaA05g02990D BnaA09g49200D BnaA10g21970D BnaC07g09070D BnaA09g16520D BnaA09g07190D BnaA06g23710D BnaC05g07190D BnaA03g04290D BnaC09g17590D BnaC03g64160D BnaA05g33770D BnaC05g21820D BnaC01g31210D BnaC05g17910D BnaC08g13900D BnaA04g18360D BnaA01g23960D BnaA02g02300D BnaC01g38380D BnaC04g38070D BnaA02g11090D BnaC05g22860D BnaA07g06740D BnaC08g12880D BnaA03g49030D BnaC05g48630D BnaA08g…

[truncated: 12 more sheets: Table S11, Table S12, Table S13, Table S14, Table S15, Table S16, Table S17, Table S18, Table S19, Table S20, Table S21, Table S22]
